# Supplementary material for: Class A and B GPCRs trigger rapid Gαs translocation to late and slow recycling endosomes
Source: Commun Biol. 2025 Nov 28;8:1715. doi: 10.1038/s42003-025-09117-1 (PMC12663142; doi:10.1038/s42003-025-09117-1)
Supplement: Supplementary file 4 — Supplementary Data 1 [file 42003_2025_9117_MOESM4_ESM.xlsx]

## Sheet: Fig4
A)	Mander's Overlap Coefficient - Gαs colocalization with Rabs (B2AR)										B)	Mander's Overlap Coefficient - Gαs colocalization with Rabs (V2R)
	Time (min)	Rab4										Time (min)	Rab4
	0	0.04	0.001	0.015								0	0.057	0.013	0.023
	2	0.338	0.136	0.33								2	0.243	0.369	0.305
	5	0.294	0.119	0.291								5	0.268	0.363	0.319
	10	0.28	0.102	0.36								10	0.279	0.551	0.388
	15	0.256	0.132	0.254								15	0.344	0.621	0.49
	20	0.29	0.109	0.233								20	0.517	0.557	0.416
	Time (min)	Rab5										Time (min)	Rab5
	0	0.006	0.011	0.017								0	0.043	0.053	0.053
	2	0.151	0.131	0.18								2	0.482	0.106	0.085
	5	0.159	0.164	0.259								5	0.558	0.223	0.148
	10	0.169	0.214	0.272								10	0.474	0.232	0.201
	15	0.121	0.283	0.18								15	0.428	0.17	0.187
	20	0.18	0.275	0.201								20	0.308	0.27	0.25
	Time (min)	Rab7										Time (min)	Rab7
	0	0.023	0.088	0.008								0	0.034	0.041	0.012
	2	0.627	0.827	0.708								2	0.234	0.34	0.214
	5	0.646	0.784	0.757								5	0.419	0.568	0.421
	10	0.763	0.748	0.66								10	0.495	0.723	0.531
	15	0.721	0.683	0.743								15	0.559	0.648	0.662
	20	0.671	0.639	0.666								20	0.584	0.624	0.614
	Time (min)	Rab11										Time (min)	Rab11
	0	0.115	0.032	0.063								0	0.04	0.109	0.015
	2	0.708	0.316	0.283								2	0.497	0.573	0.374
	5	0.611	0.453	0.592								5	0.716	0.713	0.639
	10	0.633	0.627	0.62								10	0.793	0.725	0.72
	15	0.709	0.557	0.558								15	0.719	0.813	0.711
	20	0.711	0.534	0.577								20	0.85	0.802	0.592
	AUC of Mander's Overlap Coefficient - Gαs colocalization with Rabs (B2AR)											AUC of Mander's Overlap Coefficient - Gαs colocalization with Rabs (V2R)
	Area Under Curve											Area Under Curve
	Rab4	Rab5	Rab7	Rab11								Rab4	Rab5	Rab7	Rab11
	1.333	0.693	3.104	3.074								1.421	2.118	2.016	3.17
	0.544	0.935	3.406	2.236								2.189	0.8925	2.612	3.28
	1.359	1	3.205	2.373								1.722	0.7725	2.141	2.748

## Sheet: Fig5B
Rab4
Time (min)	β2AR															V2R
-5.67	0.00485646	-0.00132392	0.00297236	-0.00582963	-0.00291924	-0.00465934	-0.00180586	-0.00195574	-0.00685306	-0.00132574	-0.00354101	0.00088027	-0.00678035	-0.0054384	-0.00854508	-0.000721108	-0.00176545	0.00135262	0.000149927	0.000170824	0.0040028	0.00159301	0.00188759	0.0125106	-0.00625146	0.00317023	0.00519225	-0.000228128	0.00139135	0.00429886
-4.74	0.000209303	0.00354704	0.00183224	-0.00297095	-0.00485764	-0.00344705	-0.00602495	-0.000515572	-0.00599665	-0.000887958	-0.00443814	0.000912751	-0.00361681	-0.00470034	-0.00796639	0.000410571	-0.00452949	0.00224433	-0.00103813	-0.00196139	0.00390637	0.00138287	-0.000408523	0.0132376	0.000539795	0.00526371	0.00916419	0.00269115	0.00344614	0.00787196
-3.8	0.000761031	-0.000358934	0.00566355	-0.00128084	-0.000535797	-0.00470686	-0.00641955	-0.000492362	-0.0041224	-0.00122182	-0.00328404	-0.00709316	-0.00633088	-0.00598072	-0.00583779	-0.000611642	0.000150925	0.00307418	0.0019792	0.00047066	0.00980684	-0.00194806	0.00175302	0.0134167	0.000560571	0.00503373	0.00670264	0.000717325	0.00521774	0.00769855
-2.86	-0.0012444	0.00151636	0.000486316	-0.00341434	-0.00149846	-0.00394008	-0.00674044	-0.00358199	-0.00734899	-0.00247242	-0.005203	-0.00447202	-0.00201291	-0.00845878	-0.00858717	0.00101966	0.00205224	0.00797903	0.00255251	0.000771751	0.00661298	-0.00183678	0.00514475	0.0116635	0.00300236	0.00897282	0.0110127	-0.00209831	0.00399735	0.00566076
-1.93	-0.0019443	-0.000756144	0.00522048	-0.00664446	-0.00538509	-0.00441511	-0.00558932	0.000348405	-0.0048266	-0.00244734	-0.00699582	-0.00502929	-0.00363846	-0.00200843	-0.00718386	0.00224446	-0.00172932	0.00517341	0.000181007	0.00262933	0.00687167	0.00141046	0.00632296	0.0126831	-0.00172147	0.00550711	0.0104531	-0.000442529	0.000696625	0.00686202
-0.99	-0.00111886	0.00300834	0.00592411	-0.002884	-0.000694243	-0.00203718	-0.00450383	-0.0037684	-0.00786241	-0.00448693	-0.00873325	-0.00444033	-0.00568349	-0.00130524	-0.00466554	0.00317425	0.000498939	0.00331333	0.000788476	0.000222491	0.00822246	0.000941427	0.00248987	0.0124124	0.00235095	0.00526136	0.00536622	-0.000628591	0.00549215	0.010814
-0.06	-0.000998513	0.00406865	0.00366589	-0.00127029	0.000760833	0.000176382	-0.00325409	0.000907313	-0.00519354	0.00146875	-0.00341307	-0.00286491	-0.00732635	-0.00789648	-0.00478246	0.000342362	-0.000937165	0.00566891	0.0029854	-0.000473804	0.00404384	0.00109511	0.00524703	0.0109961	-0.0046396	0.00503912	0.00513534	0.00183823	0.00333253	0.00868857
0.93	0.00839087	0.0103707	0.0094223	-0.0039095	0.00997691	0.000249952	0.00444857	0.0029769	-0.00127178	0.00724348	-0.000783146	0.00264594	9.2976e-05	0.000359809	-0.000930135	0.00501413	0.00624308	0.00672035	0.0115168	0.00881275	0.0122025	0.00211844	0.00900528	0.0139637	0.00744461	0.0110543	0.0143252	0.00489195	0.00979429	0.0161272
1.86	0.0153514	0.0173886	0.0184846	0.00871694	0.0175888	0.0124071	0.00563608	0.00754091	0.00326782	0.0130241	0.0136693	0.00426796	0.00835777	0.00756007	0.00599049	0.00891338	0.01546	0.0106066	0.0154328	0.0194476	0.0186461	0.0125379	0.0147767	0.0234499	0.0130173	0.025347	0.0221796	0.0135568	0.0177643	0.0218269
2.79	0.0173295	0.0183295	0.0207059	0.0151582	0.0159673	0.0163404	0.0138396	0.00929412	0.00923549	0.0186614	0.0108619	0.0151665	0.0108943	0.0118959	0.0121637	0.0112081	0.00943127	0.011173	0.0220072	0.0237555	0.0295082	0.00780072	0.018609	0.025643	0.0148729	0.0225965	0.0270769	0.0168916	0.0225037	0.0269623
3.73	0.0140356	0.0143096	0.0161128	0.0126007	0.0152061	0.01315	0.00726873	0.0121835	0.00330649	0.0156824	0.00751995	0.00992159	0.00950049	0.0147167	0.00958288	0.0146154	0.0116493	0.0146767	0.0231286	0.0253854	0.0284147	0.0132435	0.0189887	0.0241631	0.0217883	0.0319331	0.0268913	0.0155676	0.0221515	0.027591
4.66	0.0123247	0.016511	0.0184476	0.0198869	0.0195155	0.0184357	0.0106525	0.00989955	0.00761781	0.014263	0.00965694	0.00897232	0.0125802	0.0129439	0.0114698	0.0123261	0.00902257	0.0127499	0.0233972	0.0244486	0.0301768	0.0127116	0.0215432	0.0285247	0.021965	0.0280578	0.0255708	0.0219862	0.0254258	0.0321493
5.6	0.0147467	0.0157239	0.0186021	0.0188841	0.0208563	0.0175275	0.0094705	0.0168012	0.00852634	0.0145915	0.0154049	0.0141237	0.0103924	0.0144809	0.0140069	0.00997895	0.0130107	0.0150072	0.0242364	0.0253917	0.0281966	0.0160132	0.0191142	0.0307261	0.0234894	0.0338776	0.0261874	0.0204553	0.028267	0.0336857
6.54	0.0180719	0.0213863	0.0221152	0.0186109	0.0194089	0.0192541	0.00928687	0.012178	0.00998661	0.0166171	0.0164976	0.0112318	0.00987218	0.0156985	0.0104042	0.0144941	0.0121851	0.0139061	0.0274536	0.0256027	0.03492	0.0186985	0.0210054	0.0324975	0.0254838	0.0396757	0.0414011	0.0235043	0.0292953	0.0330836
7.47	0.0170808	0.0206265	0.0209043	0.0179908	0.0205914	0.0208261	0.00969942	0.0159999	0.0083077	0.0211808	0.00834453	0.0137264	0.00861643	0.0153919	0.00943965	0.0137288	0.0117549	0.0169126	0.0221842	0.0318055	0.0299421	0.0200388	0.027315	0.037091	0.0275741	0.0314797	0.0346741	0.0255264	0.0261014	0.0408214
8.4	0.0166351	0.0156735	0.0226697	0.0175607	0.0153184	0.0211227	0.0129904	0.0136954	0.00693765	0.0178762	0.0199269	0.0126983	0.0108253	0.0118417	0.0138002	0.0111665	0.015336	0.0195408	0.0314326	0.0295097	0.0316013	0.015625	0.0237479	0.0359548	0.019328	0.0317829	0.0333155	0.0254394	0.0313044	0.0352919
9.34	0.0162874	0.01954	0.0171182	0.0220315	0.0183921	0.0211052	0.0107257	0.0130286	0.00529119	0.0191923	0.00751667	0.0180913	0.010519	0.0150032	0.0102101	0.0219621	0.0137442	0.0189528	0.031175	0.0343052	0.0315604	0.0174124	0.0233045	0.0307205	0.0263821	0.0330034	0.0314694	0.027368	0.0324026	0.0390265
10.28	0.0191495	0.0210999	0.0201629	0.0187592	0.0166744	0.0191269	0.00959517	0.00818466	0.00617544	0.0217105	0.0190921	0.0159852	0.0121189	0.016929	0.0138287	0.0155747	0.0109297	0.0184593	0.028274	0.0356443	0.0370552	0.0198318	0.0247967	0.0320198	0.0208226	0.0348597	0.0366248	0.0267402	0.029405	0.0392846
11.22	0.0144208	0.0168694	0.0184373	0.021779	0.016842	0.0203691	0.0119256	0.011365	0.00848037	0.015702	0.0146214	0.0135068	0.0140579	0.0113252	0.012472	0.0191646	0.0120181	0.0148483	0.0298565	0.0292924	0.0350222	0.0205193	0.0230475	0.0354502	0.0279446	0.0360186	0.0354982	0.0306997	0.0332521	0.0391988
12.15	0.0108916	0.0108092	0.0143535	0.019225	0.0262617	0.0220767	0.0134414	0.0114577	0.00770329	0.0227457	0.0152785	0.0137952	0.0120191	0.00826906	0.0112127	0.0184714	0.012893	0.0109195	0.0280363	0.0304551	0.0343439	0.0200897	0.0228067	0.0364271	0.0234775	0.0330913	0.0347397	0.0272272	0.0301691	0.0380674
13.09	0.0106992	0.0170409	0.0198911	0.0168427	0.0119753	0.0192081	0.0115532	0.0134562	0.00941172	0.0190626	0.0166456	0.0151993	0.0100104	0.0108998	0.00545337	0.012874	0.00446727	0.0154879	0.0297653	0.0333249	0.0342874	0.0211766	0.0232664	0.035557	0.0216586	0.029136	0.0294934	0.0278571	0.0308504	0.0400581
14.03	0.0169582	0.0184251	0.0236043	0.0124321	0.0201062	0.0137353	0.00607169	0.0122666	0.00525163	0.0247593	0.0162788	0.0109047	0.00821677	0.0100639	0.0097065	0.00915549	0.0124839	0.0179642	0.032089	0.0298428	0.0360466	0.0200785	0.0268401	0.0346988	0.0222724	0.0349084	0.0322222	0.024619	0.0327661	0.0397728
14.96	0.0107738	0.0201156	0.0173451	0.0181091	0.0203371	0.0190721	0.0135961	0.0141547	0.00767788	0.0202137	0.0127415	0.0143759	0.00810864	0.00509374	0.00833656	0.00998967	0.012802	0.0123492	0.0294918	0.0323628	0.0307925	0.0217789	0.0294894	0.0370973	0.0261711	0.0290342	0.0180802	0.0283742	0.0327471	0.0393869
15.9	0.0171557	0.015901	0.0181291	0.0120214	0.0141862	0.0185687	0.0107219	0.0121817	0.0125048	0.0186112	0.00940149	0.00979546	0.0114415	0.0163675	0.0155578	0.0221861	0.0193636	0.0157377	0.0269396	0.0295672	0.0382421	0.0190354	0.0234634	0.0319812	0.0296655	0.0384376	0.034685	0.0250121	0.0269447	0.039312
16.83	0.019062	0.0180464	0.021778	0.0169518	0.0173038	0.0213344	0.0141655	0.014655	0.00620732	0.0126269	0.0169571	0.00816172	0.0151042	0.0153622	0.0102809	0.0146698	0.00889627	0.0143758	0.0279887	0.0316083	0.0331155	0.0155802	0.0227552	0.0347826	0.0259449	0.0330425	0.0229175	0.0278887	0.0309501	0.0390225
17.77	0.0187521	0.0201501	0.0204923	0.017712	0.0176517	0.0224812	0.0109631	0.0115442	0.00876166	0.0188321	0.00666281	0.0153048	0.0103334	0.0116713	0.00986724	0.0129898	0.00937549	0.0184665	0.0294793	0.030943	0.0346744	0.0210339	0.0238445	0.0331646	0.0276703	0.0309546	0.029961	0.026698	0.0295971	0.0335599
18.71	0.0155491	0.0200775	0.0182365	0.0157288	0.0158461	0.0206127	0.01513	0.0129186	0.00367812	0.0147824	0.0140491	0.016942	0.0107527	0.00749939	0.00750587	0.00879027	0.0105421	0.0147942	0.0309829	0.027769	0.0350135	0.0192404	0.0275632	0.033903	0.0221434	0.0297322	0.0334482	0.0302224	0.0346824	0.0392697
19.65	0.0174093	0.0153937	0.0167127	0.0169555	0.0197891	0.0178597	0.00956734	0.0197664	0.00693592	0.0155967	0.0169121	0.0227274	0.0151952	0.0114053	0.0127876	0.0119759	0.00863369	0.0123357	0.0286691	0.0231704	0.0287802	0.0211592	0.0266382	0.0301274	0.0214574	0.0318578	0.0192959	0.0262837	0.0317309	0.0425336
20.59	0.00939334	0.0135517	0.0209993	0.01917	0.0198358	0.0167451	0.0112346	0.0108022	0.00431255	0.0154881	0.00736694	0.0122267	0.0113019	0.0112966	0.00838179	0.00933157	0.0117129	0.00602375	0.0318925	0.0297478	0.0327109	0.0158514	0.0248341	0.0346076	0.0239622	0.0315494	0.0283892	0.0272579	0.0341064	0.0411697
Rab5
Time (min)	β2AR															V2R
-5.67	-0.000390994	0.00701371	0.00999418	-0.00333869	-0.00668505	-0.007138	-0.00502213	3.6271e-05	-0.00279024	0.00163722	-0.00732296	0.00148543	-0.00439451	-0.0061308	-0.00403658	-0.000721108	-0.00176545	0.00135262	-0.00311489	0.00178825	0.00376706	0.00131915	0.00216767	0.00599	0.00236767	-0.00636425	0.000810567	0.000915147	0.00272982	0.00798466
-4.74	0.00194825	0.00701809	0.00987002	0.00219376	-0.0010592	-0.00540647	-0.0020122	-0.00364214	-0.00593163	0.000593319	-0.00483568	-0.00453213	-0.00153226	-0.00719332	-0.00630064	0.000410571	-0.00452949	0.00224433	-0.00342178	0.00487958	0.000967879	0.00176552	-0.000506684	0.00579184	0.00358131	-0.00706986	0.00151537	-0.00346693	-0.000982276	0.00764712
-3.8	-0.000807399	-5.90037e-05	0.00785439	0.00821167	-0.00151205	-0.0051191	-0.00731456	-0.00787145	-0.00944057	0.00340511	-0.00465383	0.00402123	-0.00247073	-0.00718956	-0.00279995	-0.000611642	0.000150925	0.00307418	-0.00191633	0.00213848	0.00256005	0.00291397	0.00165739	0.00837622	0.00299793	-0.00490663	0.00149469	0.00257665	0.00226278	0.0094881
-2.86	0.00375419	0.00642663	0.0102395	0.00101203	-0.00373094	-0.00438754	-0.00339469	-0.00184868	-0.0100602	0.000169393	-0.00308179	-0.00171227	-0.00470242	-0.00792842	-0.00394603	0.00101966	0.00205224	0.00797903	-0.000852962	0.00569767	0.00352576	0.00372518	0.00122992	0.00636791	0.00349709	-0.00401306	0.00369841	0.00217301	0.00209495	0.00979113
-1.93	-0.000805114	0.00318721	0.010574	0.0046323	-0.00789053	-0.00254229	-0.00693281	-0.00577973	-0.00909806	0.00148077	-0.00329373	-0.000892386	-0.00489285	-0.00503232	-0.00242278	0.00224446	-0.00172932	0.00517341	-0.000825151	0.00135636	0.00233551	0.00169973	0.0020436	0.00723249	0.00338426	-0.00295982	0.00253536	0.00164833	0.0019723	0.010102
-0.99	-0.00299724	0.00818637	0.00841504	0.00172981	-0.00509935	-0.00447757	-0.000660516	-0.00403281	-0.00699187	0.00383894	8.99113e-05	-0.00197809	-0.003633	-0.00639644	-0.00439496	0.00317425	0.000498939	0.00331333	-0.00203063	0.00562059	0.00281029	0.00387238	0.00311738	0.00742626	0.00380392	-0.00493074	0.00114835	0.000669645	0.00172325	0.0121488
-0.06	0.000542017	0.00504078	0.0129074	0.00320725	0.000165966	-0.0033009	-0.00519191	-0.00256699	-0.0110928	0.00154777	0.00223703	-0.000114096	-0.00169162	-0.0068427	-0.00315761	0.000342362	-0.000937165	0.00566891	0.00167658	0.00366585	0.00451891	0.00144276	0.00306606	0.00724347	0.00505687	0.000518176	0.000911202	-0.00178621	0.00123214	0.0101114
0.93	0.000298093	0.0088414	0.0159106	0.00920251	0.00920082	0.00342963	0.00250454	0.00342941	-0.00344629	0.00567314	0.00925762	0.0133221	0.0073195	0.00222181	-0.000530269	0.00501413	0.00624308	0.00672035	0.00778662	0.011059	0.01099	0.00767812	0.00284323	0.0115617	0.0157989	0.00847895	0.0134802	0.0111128	0.00866608	0.0183839
1.86	0.00605924	0.0145104	0.01562	0.0128886	0.0112546	0.00414221	0.00750834	-0.00200478	-0.00212357	0.0181758	0.00672234	0.005046	0.00884201	0.00473633	0.00568943	0.00891338	0.01546	0.0106066	0.0192187	0.0230837	0.0200324	0.0124198	0.0122368	0.0140701	0.0198434	0.00884564	0.019315	0.0160333	0.0134352	0.0222871
2.79	0.00513679	0.0113604	0.0181969	0.0172515	0.00945779	0.0116966	0.00516148	0.00610512	-0.00330336	0.0129595	0.0147084	0.00631729	0.0115393	0.00476562	0.00926039	0.0112081	0.00943127	0.011173	0.0196675	0.0220296	0.0156577	0.0136076	0.0125404	0.0179764	0.0187265	0.0138241	0.018067	0.0134364	0.0112883	0.0186876
3.73	0.00946735	0.0121446	0.0200136	0.0183212	0.0103761	0.00854975	0.00545172	0.00758486	0.00289546	0.0188318	0.0079541	0.0123826	0.00978868	0.00681672	0.00941407	0.0146154	0.0116493	0.0146767	0.0135409	0.0177246	0.0156425	0.0126785	0.01022	0.019966	0.0195524	0.00924188	0.0141877	0.0119826	0.0136577	0.0247229
4.66	0.00839832	0.0155378	0.0182989	0.0109809	0.0102052	0.00713	0.00661168	0.00575249	-0.000140589	0.0108631	0.00189187	0.0102804	0.00998931	0.00247959	0.0104688	0.0123261	0.00902257	0.0127499	0.0189714	0.0174095	0.0232981	0.0103484	0.0101384	0.0148238	0.0240069	0.0112589	0.016337	0.0148512	0.0177652	0.0255017
5.6	0.00798563	0.0165544	0.0145418	0.0172695	0.00722584	0.00876328	0.00554732	0.00540179	0.000288156	0.0150906	0.01337	0.0110468	0.0108388	0.00467448	0.0080844	0.00997895	0.0130107	0.0150072	0.0174234	0.0202118	0.018371	0.0141467	0.0103728	0.0173041	0.0179453	0.012376	0.0193793	0.0121152	0.0188321	0.0229333
6.54	0.0107393	0.0154211	0.020377	0.020657	0.00724361	0.00623999	0.00582915	0.00349278	0.00152829	0.0163792	0.0149792	0.0100342	0.00789269	0.000789318	0.00570118	0.0144941	0.0121851	0.0139061	0.017195	0.0175384	0.0163118	0.0159065	0.0097098	0.0126386	0.0191551	0.0123028	0.0168437	0.0121536	0.0157141	0.0251593
7.47	0.00698058	0.0139997	0.0118351	0.0144936	0.0103184	0.00723156	0.00579793	0.00665252	-0.00173548	0.0123453	0.0125591	0.0145378	0.00441844	0.00408372	0.00879803	0.0137288	0.0117549	0.0169126	0.0163394	0.0199439	0.0165261	0.016448	0.0140602	0.0143501	0.0176456	0.0125863	0.0164713	0.0131546	0.016403	0.0266699
8.4	0.00651152	0.0131637	0.0139553	0.0148963	0.0103162	0.00629234	0.00936502	0.00889479	0.00264159	0.0189273	0.0186923	0.00776254	0.00806828	0.00250692	0.0073378	0.0111665	0.015336	0.0195408	0.0127488	0.017727	0.0171072	0.0119204	0.0105298	0.0164354	0.0156334	0.0102237	0.0151457	0.0168331	0.0142491	0.0240502
9.34	0.00370208	0.013814	0.0151772	0.0153706	0.00795291	0.00643228	0.00429529	0.00528358	-0.00385154	0.0174638	0.0148331	0.0128528	0.00753118	0.00415454	0.00691748	0.0219621	0.0137442	0.0189528	0.0172779	0.0198505	0.0119983	0.0140977	0.0132871	0.0153033	0.0184971	0.0117496	0.0160313	0.0176304	0.0177713	0.0274547
10.28	0.00753067	0.0136934	0.0145161	0.0162006	0.00623916	0.0102397	0.00336704	0.00328713	-0.00395781	0.0169216	0.00878901	0.0111445	0.0091589	0.00494972	0.00835976	0.0155747	0.0109297	0.0184593	0.0166919	0.0169469	0.017277	0.0155678	0.0112177	0.0168929	0.0192646	0.00887192	0.0192236	0.0165667	0.0143768	0.0275617
11.22	0.00959774	0.0134568	0.0142964	0.0182317	0.00626327	0.0129458	0.0100568	0.00498773	-0.00178438	0.01201	0.0134377	0.0124416	0.00603824	0.00375115	0.0072153	0.0191646	0.0120181	0.0148483	0.0153708	0.0171962	0.0180933	0.0131747	0.013496	0.0225083	0.0148829	0.00977986	0.0173242	0.0176433	0.0167124	0.023494
12.15	0.00802299	0.0127995	0.0158837	0.0148326	0.0111944	0.00942497	0.00525099	0.0058075	-0.00045561	0.0179103	0.00980351	0.0110814	0.00891331	0.00382892	0.00721265	0.0184714	0.012893	0.0109195	0.0124726	0.0166005	0.014719	0.0172427	0.0160499	0.0173778	0.0161642	0.0088703	0.0142772	0.0142141	0.0174652	0.0268175
13.09	0.0062709	0.0149186	0.0191091	0.0135759	0.0073676	0.00733265	0.00992929	0.00479255	-0.00148786	0.0174734	0.011527	0.0138693	0.00549638	0.000695073	0.00448523	0.012874	0.00446727	0.0154879	0.0130918	0.0171402	0.0108268	0.0148919	0.0125224	0.0160808	0.019266	0.011032	0.0133847	0.0162563	0.0186525	0.0278284
14.03	0.004815	0.0114862	0.0160889	0.0144118	0.0118714	0.0126348	0.00810942	0.00588701	0.00292982	0.0201413	0.0118493	0.00856909	0.00912963	0.00584728	0.00984933	0.00915549	0.0124839	0.0179642	0.0130362	0.0179447	0.0141084	0.0112522	0.00907451	0.0130396	0.020039	0.0108348	0.0210296	0.0150329	0.0158225	0.0247756
14.96	0.00811546	0.0144615	0.0131367	0.019693	0.0160769	0.011928	0.00769126	0.00217895	0.00245991	0.0159954	0.0108714	0.014944	0.0090918	0.00540156	0.00847766	0.00998967	0.012802	0.0123492	0.0210686	0.0197664	0.0187098	0.0109538	0.00733762	0.0128819	0.0185356	0.0143932	0.0163108	0.0173039	0.0144571	0.0270309
15.9	0.00951494	0.0156512	0.0161657	0.0153276	0.00789398	0.0101564	0.00207177	0.00699545	0.00204204	0.0173039	0.00600403	0.0141216	0.0113207	0.0067996	0.00552915	0.0221861	0.0193636	0.0157377	0.0146906	0.0143007	0.017712	0.0108468	0.0114213	0.0146518	0.0187048	0.0107204	0.0158393	0.0202785	0.0158799	0.0292254
16.83	0.00487284	0.014323	0.0125535	0.0126374	0.00664367	0.00826533	0.00489442	0.00131117	-0.000628752	0.0153052	0.00762066	0.0145799	0.0104057	0.00350995	0.00892624	0.0146698	0.00889627	0.0143758	0.0165041	0.0210908	0.0121089	0.0155351	0.0150826	0.0129036	0.018817	0.011543	0.0167327	0.02117	0.0128921	0.0191004
17.77	0.00463896	0.0154583	0.018204	0.016831	0.00992232	0.00974721	0.00381106	0.00391919	-0.00250192	0.018938	0.0173711	0.0119479	0.0103313	0.00680222	0.00784024	0.0129898	0.00937549	0.0184665	0.0099238	0.0095019	0.0134862	0.0120985	0.016098	0.0132553	0.0170079	0.00842664	0.0129023	0.0126202	0.018705	0.0246933
18.71	0.00603345	0.0155665	0.0159971	0.0168697	0.0073124	0.00686421	0.00916261	0.00287119	0.00177899	0.0140801	0.00441347	0.00925882	0.00395414	0.0052287	0.00749238	0.00879027	0.0105421	0.0147942	0.0134062	0.0150334	0.0120941	0.0152359	0.0123064	0.0160184	0.0150644	0.0125349	0.0152411	0.0153159	0.0166433	0.0258193
19.65	0.00542583	0.0116862	0.0140338	0.0116125	0.00340999	0.0073852	0.00308107	0.00267188	-0.000796775	0.021094	0.0104665	0.0126544	0.00806393	0.00501336	0.0078848	0.0119759	0.00863369	0.0123357	0.0130049	0.0143505	0.0150351	0.0190509	0.0127082	0.0157723	0.0147014	0.00785587	0.0154708	0.020058	0.0205458	0.0251325
20.59	0.00152555	0.0123941	0.0140428	0.0172506	0.0125213	0.0109362	0.00609166	0.00907967	0.000441682	0.0178163	0.0116898	0.0107385	0.00923761	0.00483657	0.00776972	0.00933157	0.0117129	0.00602375	0.0149516	0.0173033	0.0188134	0.016952	0.0118791	0.013918	0.0190707	0.0108355	0.0143069	0.0204797	0.0238055	0.0274367
Rab7
Time (min)	β2AR															V2R
-5.67	0.000780908	0.00559673	0.00618883	-0.00311876	0.00310895	0.000522678	-0.00511517	-0.00508162	-0.00489365	0.00463583	-0.0023294	-0.000484174	-0.00927245	-0.00719577	-0.016829	-0.000572658	0.00149637	-0.00334582	-0.00140901	0.000915644	0.00506186	0.00127009	0.00426025	0.00955953	0.00117303	-0.000783694	0.00365263	0.000482979	-0.000565021	0.00963991
-4.74	0.00322754	0.00672024	0.00373915	-0.00723381	0.000159344	-0.00287546	-0.0060022	-0.0103156	-0.00904393	0.00176102	-0.00809623	0.000858876	-0.0103122	-0.0102037	-0.00971217	0.00147235	0.00304264	0.00387286	9.78277e-05	-0.000140758	0.00329812	-0.000780719	0.00465574	0.00763084	0.000405656	0.000445637	0.011086	-0.000482844	0.0010035	0.00614758
-3.8	0.00333271	0.00694563	-0.000947323	-0.0024494	-0.00158896	0.000254715	-0.00752909	-0.00717006	-0.0117965	0.00212865	-0.0038931	-0.00136858	-0.00662273	-0.00547446	-0.00978055	-0.00237343	0.00448613	0.00138108	-0.000565985	0.00289779	0.00165418	0.00202984	0.00620037	0.0102333	0.00402073	0.00224898	0.00807181	-0.00138877	-0.000755271	0.00504357
-2.86	0.00121011	0.0105325	0.00350695	-0.00389424	0.00879934	0.00240507	-0.00799606	-0.0102139	-0.0112752	0.00517058	-0.00209849	-0.00149957	-0.0043624	-0.00279216	-0.0123945	-0.00198065	0.00171042	-0.00511926	0.00296792	-0.000260049	0.00145924	0.00269994	0.00418073	0.0120128	0.0035649	0.000586333	0.00416661	-0.000147622	-3.95877e-05	0.00590404
-1.93	0.00176678	0.00404495	0.00357989	-0.0067644	0.000260654	0.000147156	-0.00828005	-0.0104544	-0.0106414	0.00359668	-0.00327948	-0.000523058	-0.0065746	-0.00613912	-0.00807318	-0.00288019	-2.61473e-05	-0.00175556	0.00496823	-0.00580434	0.000512633	0.0031609	0.00495514	0.0091344	0.00312333	0.00537649	0.00679954	-0.000408872	0.000252497	0.008252
-0.99	0.004575	0.00700327	0.00303002	-0.0040074	0.000529536	-0.000933635	-0.00559234	-0.00731776	-0.0101244	0.00619325	-0.000109213	-0.00532846	-0.00668791	9.61287e-05	-0.00667985	-0.00193733	-0.00246188	-0.000497295	-0.00364933	-0.0060486	0.00232784	0.00144881	0.00262497	0.0101293	0.00429431	0.001338	0.00961468	-0.00178659	-0.00141113	0.00664535
-0.06	0.00157755	0.00318176	-0.00470068	-0.00652123	-6.42117e-05	-0.00501878	-0.00861476	-0.0124794	-0.0116132	0.00504891	0.00111997	-0.00172942	-0.0122205	-0.00481904	-0.0102407	-0.0033103	-0.00113993	-0.00377576	0.000165244	0.00226707	0.00215735	0.00226468	0.00438644	0.0145422	0.00452099	-0.000200776	0.00982526	0.00166411	0.000537246	0.00866039
0.93	0.014337	0.0127247	0.012512	0.00875743	0.0218707	0.012692	-0.000627111	-0.00189096	0.00358787	0.0183589	0.0141721	0.0144454	0.00565963	0.0116805	0.00648607	0.0157654	0.0144766	0.0132946	0.0178442	0.0224399	0.0234827	0.00820663	0.0184886	0.0263428	0.0163566	0.0168963	0.0239769	0.0155943	0.0129696	0.0191409
1.86	0.021446	0.0187861	0.0104871	0.0148605	0.0194048	0.017589	0.0104223	0.000145251	0.00132995	0.0232955	0.0175294	0.02496	0.01366	0.0141163	0.0104299	0.0176509	0.0197929	0.0136324	0.0199673	0.0323863	0.0325658	0.0156374	0.0206937	0.0308591	0.0235692	0.0224976	0.0306339	0.0177272	0.0178414	0.0277273
2.79	0.023857	0.0279623	0.0202773	0.0128798	0.0255047	0.020334	0.00972143	0.002729	0.00542601	0.0284725	0.0177177	0.0190311	0.0131296	0.00828192	0.0127289	0.013212	0.0146207	0.015996	0.018543	0.0242032	0.0285875	0.0208878	0.0232694	0.0315818	0.0246345	0.0307647	0.0370382	0.0241494	0.019975	0.0282648
3.73	0.0230535	0.0287227	0.0188926	0.0114569	0.0177855	0.0191126	0.00736143	0.00363202	0.00735574	0.0319399	0.0278554	0.0246532	0.0158669	0.0194459	0.00965584	0.0153878	0.0179211	0.0138704	0.0258416	0.0302909	0.026933	0.0177147	0.0217513	0.0283322	0.0354945	0.0297513	0.0426731	0.0226654	0.025736	0.0275018
4.66	0.0193014	0.02275	0.0111626	0.0204095	0.0319475	0.0131998	0.0114874	0.00659237	0.00545787	0.0249464	0.0197471	0.0192932	0.0187384	0.0193353	0.0131506	0.0215348	0.0212104	0.0160638	0.0232001	0.0230265	0.0234633	0.0201574	0.0229852	0.0329341	0.0300687	0.0182497	0.0346599	0.0256186	0.0286975	0.0324063
5.6	0.0227593	0.0263407	0.019762	0.0265897	0.0296073	0.024331	0.00980608	0.00410177	0.0087366	0.031339	0.0241588	0.0203129	0.0211776	0.0172102	0.0158258	0.0172841	0.0222612	0.0175335	0.0254876	0.0263737	0.0241798	0.0188972	0.0284102	0.0311617	0.0287095	0.032863	0.0377157	0.026765	0.0283328	0.0384121
6.54	0.020037	0.0189336	0.0173982	0.0188169	0.0251288	0.0208207	0.0158385	0.00846194	0.00630528	0.0268422	0.0247515	0.0236144	0.018726	0.0205973	0.02041	0.0220689	0.0235128	0.0184163	0.0295376	0.0343084	0.0343635	0.0248132	0.0308219	0.0354425	0.0408941	0.0335758	0.0445151	0.0311796	0.0304796	0.0394498
7.47	0.0241147	0.0189781	0.0155686	0.0181003	0.024451	0.0251281	0.013811	0.00818959	0.010862	0.0246244	0.0195762	0.0164827	0.0186418	0.0242542	0.0136491	0.0232063	0.0273824	0.0157488	0.0205905	0.0341188	0.0289198	0.0255982	0.0315796	0.0387045	0.036302	0.0325973	0.042543	0.0343576	0.0307674	0.0371023
8.4	0.0238123	0.0218425	0.0176748	0.0286542	0.0244165	0.0256647	0.0122637	0.00597701	0.00911377	0.0207978	0.0230408	0.0141541	0.0191163	0.0190728	0.0174396	0.0194506	0.0178403	0.0206076	0.0309708	0.0283688	0.0365992	0.0281906	0.0332492	0.040757	0.0354188	0.0274588	0.0472143	0.0355908	0.0341901	0.0420982
9.34	0.022473	0.022224	0.0165693	0.0169225	0.0269913	0.0266201	0.0133778	0.00688959	0.0104174	0.0221383	0.0230824	0.0232852	0.0213928	0.0259747	0.0209628	0.0217173	0.0176943	0.0142253	0.0361157	0.0293009	0.0294582	0.0220651	0.0313343	0.0378813	0.0337405	0.0320573	0.0464511	0.0360753	0.0358774	0.0442754
10.28	0.0189486	0.0179188	0.0196236	0.0237473	0.0261835	0.0287677	0.0143271	0.00661133	0.00670284	0.0292349	0.0177583	0.0238843	0.0243159	0.0238249	0.0155416	0.0210887	0.0217624	0.0209144	0.0345445	0.0257032	0.0322033	0.0252531	0.0324244	0.0406383	0.0362932	0.0362305	0.0409014	0.0346303	0.0364754	0.0407645
11.22	0.023256	0.0184741	0.0213449	0.0265832	0.0246024	0.0236127	0.016569	0.00998915	0.0129905	0.0243384	0.025041	0.0228789	0.0161376	0.0249067	0.0125009	0.021829	0.028654	0.0229769	0.0237146	0.0320397	0.0429847	0.0286188	0.0308253	0.0386371	0.0372137	0.0335083	0.0444492	0.0382881	0.0377728	0.0480863
12.15	0.0235807	0.0203906	0.0177033	0.029587	0.0256748	0.0271033	0.0155033	0.00346146	0.00961802	0.0289862	0.0244856	0.0202725	0.0203961	0.0278276	0.0212303	0.0195234	0.0217742	0.0208166	0.0315002	0.0289533	0.0304932	0.0325993	0.0395177	0.0406878	0.0334935	0.0334942	0.0456813	0.0390094	0.0372362	0.0397074
13.09	0.0215126	0.0193578	0.0177844	0.0233023	0.0196989	0.0253401	0.0108566	0.00845286	0.0079013	0.030007	0.0182196	0.0219719	0.0206146	0.0269101	0.0244625	0.0165017	0.0247701	0.0146833	0.0276021	0.0244355	0.0337945	0.0286329	0.0357892	0.0409694	0.0352834	0.033607	0.042495	0.0356616	0.0382144	0.0437535
14.03	0.026314	0.0188775	0.0197153	0.0291414	0.0226161	0.027769	0.0137069	0.00300747	0.00692441	0.0267125	0.0240012	0.0251743	0.0147472	0.0255025	0.0156219	0.0316363	0.0317503	0.0190363	0.0289391	0.0340875	0.0445065	0.0275309	0.0316427	0.0424265	0.0418699	0.0325901	0.0423895	0.0367497	0.0355447	0.0392528
14.96	0.0276121	0.0215329	0.0218553	0.0349672	0.0306545	0.0388268	0.0087836	0.00909121	0.0102179	0.0258732	0.0177508	0.020622	0.0230068	0.0226698	0.0139432	0.02352	0.029573	0.0205834	0.0402506	0.0327849	0.028959	0.0291796	0.0374148	0.0375526	0.03738	0.0359691	0.043469	0.0374573	0.0374771	0.0458663
15.9	0.0281173	0.0266044	0.0247078	0.0290963	0.0220156	0.0210256	0.0126264	0.00892146	0.0133915	0.0309537	0.0236764	0.0217416	0.0139277	0.0201048	0.0156094	0.0188484	0.0223733	0.0195924	0.0267898	0.0296991	0.0339252	0.0274899	0.0351935	0.0439098	0.0431182	0.0350479	0.0450042	0.0357109	0.0401142	0.0437717
16.83	0.0263527	0.0179584	0.0272737	0.0223014	0.0263192	0.0228451	0.0169709	0.0096093	0.0147607	0.0291805	0.0189895	0.0209478	0.0176685	0.0210564	0.0214773	0.0193829	0.0277461	0.0168961	0.024856	0.0273655	0.0317222	0.0297726	0.0376729	0.0390638	0.0346384	0.0345721	0.0472132	0.0398329	0.0381084	0.0423896
17.77	0.0258667	0.0232288	0.017053	0.0323156	0.0320676	0.0239374	0.017915	0.00858245	0.00848348	0.0299397	0.0205715	0.0292769	0.0243595	0.018313	0.0153791	0.0182041	0.0275604	0.0291728	0.0377425	0.0412568	0.0464505	0.0291537	0.0396228	0.0443707	0.0341842	0.0305083	0.0439418	0.0391284	0.0352431	0.0442568
18.71	0.0295523	0.0200553	0.0133778	0.0189198	0.0228362	0.0231512	0.0151249	0.0143637	0.0103531	0.0265765	0.0185229	0.0260237	0.0237746	0.0324687	0.0196388	0.0186911	0.02015	0.0174473	0.0249748	0.0343525	0.0327988	0.028565	0.0362051	0.0394046	0.0370408	0.0383702	0.0440786	0.0365832	0.0401715	0.0425373
19.65	0.0282412	0.0215564	0.0186786	0.0182787	0.0297344	0.0269821	0.0142453	0.00759186	0.0140558	0.0265193	0.022854	0.0262979	0.0191516	0.0201501	0.0181959	0.0154751	0.0253909	0.0124992	0.0299858	0.036436	0.0360888	0.0254387	0.0319583	0.0350842	0.0422518	0.0379678	0.048339	0.0354022	0.0402367	0.0388163
20.59	0.0232536	0.0221941	0.0233854	0.0220584	0.0321429	0.0347021	0.0153411	0.00688667	0.014829	0.0330921	0.0196526	0.0209209	0.0192324	0.0325817	0.016717	0.0185556	0.0308982	0.0241388	0.0347378	0.0344798	0.0359096	0.0332615	0.0383855	0.0362947	0.0358224	0.0378522	0.0408342	0.0366358	0.0339578	0.0399495
Rab11
Time (min)	β2AR															V2R
-5.67	-0.0034024	0.00946422	0.0154317	-0.00744229	0.000303046	-0.0156052	-0.011066	-0.0116644	-0.00493366	-0.00333186	-0.0102501	0.000498883	-0.0102949	-0.00506829	-0.0094031	0.00101147	0.00474846	0.0124081	0.010351	0.00720909	0.00852714	0.00339239	-7.13293e-05	0.00591246	0.00577668	0.00163117	0.00085697	-0.00191826	0.00374165	0.00869976
-4.74	0.00311124	0.0118643	0.0241216	-0.000634561	-0.00237614	-0.000908966	-0.011448	-0.00996946	-0.00789421	-0.00292035	-0.00522005	0.00070717	-0.00786172	-0.00492833	-0.00766264	0.00764198	0.0017825	0.0126671	-0.000552893	0.00542515	0.0119786	0.00333344	0.00496886	0.011354	0.000475313	4.02567e-05	2.38037e-05	-0.00195298	0.00403857	0.00781175
-3.8	-0.00432676	0.00788334	0.0245186	-0.00623583	0.00188768	-0.000110536	-0.00705316	-0.0073178	-0.00441336	-0.00741012	-0.00488928	-0.00114277	-0.0100104	-0.000747583	-0.00860247	0.00571988	0.00481272	0.0127244	0.0067021	0.00560309	0.00415909	0.00268781	0.00209826	0.00993286	0.00183129	0.000296279	0.00326821	0.000546248	0.00413243	0.0110003
-2.86	0.00249975	0.00720287	0.0255123	-0.00472122	-0.012155	-0.00635893	-0.00829317	-0.0120774	-0.00278301	-0.00490343	-0.00780016	0.00293004	-0.00788969	-0.00387946	-0.00806815	0.00572427	0.00308205	0.0137281	0.00121504	0.0126	0.0113666	0.00766959	0.00594231	0.0144006	0.00258942	-0.0027116	0.00364821	-0.00096267	0.00268169	0.0113302
-1.93	-0.00304294	0.000359884	0.0228344	-0.00503165	-0.00390581	-0.00179738	-0.0085791	-0.00942217	-0.00678651	-0.00416419	-0.00198383	-0.00250424	-0.00882289	-0.00486484	-0.0089655	0.00627817	0.00367235	0.0119563	0.000110932	0.00272129	0.00601211	0.00415762	0.00323438	0.00641897	0.00233028	-0.00575607	0.00423431	-0.00357601	0.00836103	0.0107019
-0.99	0.00152229	0.00412757	0.0243319	-0.0111038	-0.00309034	-0.00180642	-0.0100625	-0.0110941	-0.00529879	-0.00166578	-0.0017054	-0.000976392	-0.0079672	-0.00487486	-0.00847004	0.00573898	0.000729043	0.0136538	0.000327216	0.00726305	0.0069161	0.00454596	0.00387647	0.0147021	0.000114056	-0.00330967	0.00190597	-0.00116848	0.00559103	0.00614541
-0.06	-0.00341383	0.00654727	0.0142357	-0.00524924	-0.0073551	-0.0082879	-0.0103047	-0.00867822	-0.00772717	-0.00484815	-0.00517643	-0.0013601	-0.00470773	-0.00366176	-0.0109149	0.0024623	0.00154674	0.00749975	0.00899495	0.0110633	0.0062594	0.00544968	0.00682777	0.0112868	-0.00448338	-0.000567434	-0.000369712	-0.000232765	0.00271241	0.0133091
0.93	0.0081763	0.00381052	0.0280166	0.00181527	0.011679	0.00960411	0.00591841	0.00371347	0.00474925	0.0107246	0.0145638	0.0140285	0.00798176	0.0114564	0.00698506	0.0209909	0.0191568	0.0253206	0.0173057	0.0203067	0.0123899	0.0177016	0.017173	0.0215159	0.0225127	0.0167228	0.0255554	0.00964275	0.0188766	0.0199199
1.86	0.0113817	0.0128373	0.0362203	0.0111646	0.0209828	0.0154461	0.00333665	0.00425915	0.00528606	0.0109382	0.0146367	0.0162898	0.0123919	0.0166763	0.0153822	0.0193989	0.0246672	0.0311877	0.0322655	0.0341113	0.0335443	0.0218906	0.0195611	0.0297115	0.0256299	0.026375	0.0329661	0.0108158	0.0198839	0.0210808
2.79	0.0171812	0.0232395	0.035988	0.0208774	0.0216922	0.0149189	0.00743218	0.00321546	0.00616594	0.0163216	0.02142	0.018985	0.016025	0.0207991	0.0184237	0.0285244	0.0246035	0.0310788	0.0354939	0.0376655	0.0433703	0.021667	0.0200416	0.0297379	0.0317485	0.0253224	0.0362777	0.0198424	0.0305492	0.0322205
3.73	0.0160093	0.0237395	0.0354953	0.0191366	0.0213529	0.0212873	0.0122958	0.00878463	0.00481582	0.0152513	0.020213	0.0203773	0.0158389	0.0210728	0.0213586	0.0320469	0.0363793	0.042212	0.0349016	0.042062	0.042626	0.0289144	0.0258234	0.0325999	0.0324335	0.030193	0.0368788	0.0217906	0.030166	0.0324188
4.66	0.0197131	0.0269302	0.0346163	0.0214756	0.0312779	0.0191891	0.0195837	0.00909491	0.0130632	0.0186389	0.0173943	0.0172949	0.0197181	0.0315715	0.027528	0.0253375	0.0283969	0.0354992	0.0367275	0.0447477	0.0370116	0.0301519	0.0287394	0.0377677	0.0434497	0.03262	0.0394769	0.0230503	0.0320651	0.0361637
5.6	0.0200861	0.0236107	0.0325747	0.0225075	0.0277564	0.0251766	0.0140546	0.0104135	0.0120504	0.0207746	0.0203386	0.0245825	0.0220501	0.0261705	0.023831	0.0373319	0.0329695	0.0396573	0.0403324	0.0393986	0.047969	0.0364631	0.0261934	0.0358625	0.0395962	0.0394663	0.0472615	0.0250898	0.0291759	0.0435981
6.54	0.0181604	0.0231818	0.0385885	0.0185022	0.0241209	0.0139332	0.00621225	0.00533569	0.0117104	0.0243247	0.0238445	0.0321148	0.0239981	0.0277777	0.0313055	0.0386721	0.0354265	0.0403071	0.0435334	0.0409702	0.0469533	0.0357741	0.0338732	0.0427245	0.0469856	0.0398745	0.0456219	0.0265655	0.0421329	0.038612
7.47	0.0294415	0.0279607	0.0446283	0.0205492	0.0252894	0.0258389	0.00730722	0.0159079	0.0127008	0.0267802	0.0252691	0.0263784	0.0182243	0.0309225	0.0231309	0.0464339	0.0339973	0.0444809	0.045048	0.0529926	0.0442506	0.0341131	0.0315121	0.0429639	0.0485621	0.0456138	0.0495341	0.035434	0.0406688	0.0444773
8.4	0.0233918	0.0225661	0.0463033	0.0247318	0.0294697	0.0328621	0.000584409	0.00883105	0.00957439	0.0232876	0.0248558	0.0203519	0.0237674	0.0320211	0.0239177	0.0380321	0.0361914	0.0478953	0.055696	0.0526746	0.0519135	0.0366713	0.0341155	0.0417533	0.0458588	0.0446597	0.0566522	0.0348328	0.0399193	0.0464251
9.34	0.0237402	0.0221336	0.038675	0.0252008	0.0310658	0.024085	0.0127353	0.0130811	0.00421581	0.0182658	0.0216738	0.0196546	0.0253841	0.0340899	0.0309163	0.0432131	0.0363976	0.0448241	0.0471206	0.0469531	0.0518198	0.048518	0.0353232	0.0404735	0.0546204	0.0507259	0.0552026	0.0342311	0.0506526	0.044942
10.28	0.0233428	0.0207877	0.0393142	0.0200796	0.0231213	0.0199271	0.0160717	0.00848871	0.0119554	0.0203088	0.0284263	0.02271	0.029359	0.032242	0.0288512	0.0417935	0.036793	0.0499814	0.041732	0.0556323	0.0572049	0.0422346	0.0395635	0.0423761	0.0446597	0.0449448	0.0447775	0.0342922	0.0430541	0.0439941
11.22	0.0229626	0.0323949	0.0333175	0.019273	0.0344037	0.0256689	0.0176808	0.0143756	0.0142048	0.0180695	0.0136324	0.0209159	0.0250983	0.0267199	0.0181472	0.0388558	0.0379383	0.0457794	0.0473694	0.0475352	0.0517479	0.0464667	0.0380114	0.0464049	0.054987	0.0443724	0.0560573	0.0353648	0.0402878	0.0469907
12.15	0.0202269	0.0236661	0.0376135	0.0202872	0.0219117	0.0234591	0.0141888	0.0122513	0.0104342	0.0199714	0.018707	0.0248883	0.0267875	0.0302646	0.0249075	0.0441566	0.0369731	0.0478469	0.0467058	0.0602048	0.0508113	0.0461037	0.0393042	0.0450986	0.0572311	0.0509072	0.0594106	0.0347264	0.0451768	0.0446006
13.09	0.0262179	0.0177723	0.0322167	0.0232622	0.0320058	0.0267498	0.0195351	0.0202523	0.0203688	0.0112686	0.0230911	0.0269351	0.0292846	0.0324353	0.0247756	0.0423932	0.0458944	0.0448455	0.0502018	0.0605835	0.0607612	0.0416802	0.0368589	0.0443595	0.0543731	0.0535962	0.0595242	0.0379939	0.0451908	0.0483152
14.03	0.0182861	0.0232178	0.0326102	0.0258705	0.0272334	0.0292381	0.0106652	0.0163464	0.0158224	0.0122322	0.0240793	0.0210725	0.0216861	0.0439407	0.0295764	0.0454268	0.0374956	0.0516744	0.0610143	0.0561504	0.0535092	0.0422926	0.0440089	0.0424601	0.0555623	0.0519615	0.0530402	0.0320408	0.0448269	0.0442313
14.96	0.0192582	0.0168896	0.0360041	0.0210737	0.0288032	0.0239467	0.00861675	0.0137912	0.0137941	0.0304853	0.0267132	0.0280856	0.0294578	0.0319716	0.0259865	0.0411507	0.0437592	0.0489669	0.0527878	0.0520518	0.0557642	0.0416177	0.040544	0.0411327	0.0513338	0.0472861	0.050461	0.0358933	0.045788	0.0422792
15.9	0.0187354	0.0239546	0.0337684	0.0200529	0.0321249	0.0239314	0.0110836	0.0126243	0.00987787	0.0192668	0.0239103	0.024465	0.0232469	0.0294726	0.0276084	0.0422652	0.0412205	0.0486845	0.0550619	0.0650117	0.0674248	0.0402596	0.0395031	0.0410481	0.0501424	0.0517647	0.0562806	0.0366605	0.0416889	0.0532102
16.83	0.0255057	0.0167739	0.0352337	0.0247921	0.0338901	0.0183117	0.0137642	0.018794	0.0140856	0.0252637	0.0245851	0.0288422	0.022407	0.0295733	0.024574	0.043016	0.0438796	0.0523552	0.0503459	0.0623486	0.0600403	0.0361829	0.0357881	0.0488996	0.0451317	0.0463626	0.0445811	0.0389243	0.0364815	0.0530346
17.77	0.025216	0.0250625	0.044365	0.0151039	0.0246942	0.0267034	0.0108868	0.0173987	0.0103744	0.0149941	0.0136198	0.0286482	0.0243405	0.0291548	0.0270841	0.0395515	0.0452043	0.0505985	0.0435277	0.0542205	0.0604193	0.037437	0.0428943	0.0453872	0.0444967	0.0427655	0.0534455	0.0426579	0.0418944	0.0449881
18.71	0.0175624	0.0245602	0.0286109	0.0189782	0.036502	0.0224625	0.0113784	0.0105917	0.0213581	0.0232463	0.0301421	0.0226422	0.0350684	0.0293942	0.0334142	0.0450258	0.0431335	0.053051	0.0462437	0.0554979	0.0609076	0.034245	0.0328655	0.0440882	0.045611	0.050328	0.0561865	0.0443807	0.0522691	0.0514382
19.65	0.01684	0.026148	0.0348905	0.0170279	0.0227793	0.0199379	0.0181893	0.0238071	0.0108048	0.0156537	0.0255586	0.0266283	0.0294492	0.0262469	0.0255487	0.0439349	0.0415925	0.0421553	0.0544682	0.0591181	0.0634381	0.0425359	0.0371144	0.0379634	0.0527678	0.0462424	0.0588476	0.0416527	0.0470117	0.0459342
20.59	0.0228139	0.0112601	0.0340818	0.0233931	0.0183127	0.0210704	0.0165826	0.0112612	0.00836458	0.0239205	0.025099	0.0281584	0.0255145	0.0289943	0.0279669	0.0482492	0.0351199	0.0454134	0.0432904	0.0411681	0.0511936	0.0445563	0.0387024	0.0405089	0.0475769	0.0497375	0.0556615	0.0374139	0.0496607	0.0492806

## Sheet: Fig5C
Rab4
Time (min)	D1R												PTHR												Time (min)	β2AR Endogenous
-5.67	0.00436243	0.00523932	0.00165469	0.00231165	-0.00455397	-0.00134326	-0.00358219	0.00613944	0.00976795	0.0100118	-0.00354101	0.00088027	7.2862e-05	-0.00581272	-0.00236853	-0.00767881	-0.0070597	-0.00290954	0.000578729	0.00355743	-0.003234	0.00336935	-0.00120907	-0.00402159	-5.00333	-0.0041	-0.00039	0.002431	-0.0011	-0.00747	0.000907	-0.00012	-0.00282
-4.74	0.00348146	0.00191867	0.00245264	0.00520234	-0.00307147	-0.00350013	-0.00188952	-0.000984582	0.00728596	0.0107677	-0.00443814	0.000912751	0.000839252	-0.00444654	0.00115045	-0.00116181	-0.00315532	-0.00252678	0.00776728	0.0118763	0.00429522	0.00377829	-0.00426206	-0.00496474	-4	-0.00281	0.0009	-0.00049	-0.0009	-0.00046	0.002483	0.000152	0.002023
-3.8	0.00641094	-0.000498249	0.000382768	0.00559823	-0.00388781	0.00112942	-0.000509627	-0.0036187	0.00766924	0.0077175	-0.00328404	-0.00709316	-0.00100543	-0.00644294	-0.00356757	-0.00111456	-0.000949852	-0.00199827	0.00579669	0.00607478	0.00504422	0.00623107	-0.00639173	-0.00273561	-3	-0.001	-0.00075	-0.00024	-0.00401	0.003352	0.005814	-0.00182	-0.00144
-2.86	0.00556059	0.00251798	-0.000261134	0.00649023	-0.00488854	-0.00879032	1.73233e-06	0.0054257	0.0119043	0.0117955	-0.005203	-0.00447202	0.00212704	-0.00232194	0.00143834	-0.000793107	-0.0010049	-0.00310794	-0.00133196	0.00875664	0.00525684	0.00993295	-0.00547098	-0.00366609	-2	-0.0027	-0.00131	0.003129	-0.00293	-0.00402	-0.00255	-0.00138	0.002759
-1.93	0.00559784	0.000471465	-0.000804692	0.0065023	-0.00153914	-0.00265146	4.328e-05	0.00101793	0.0070912	0.0108907	-0.00699582	-0.00502929	0.00354078	-0.00010338	-0.00163173	-0.00123183	-0.00162229	-0.00431214	-0.000558104	0.00307859	-0.00633314	0.00832047	-0.00270059	-0.00246531	-1	0.001207	-8.9e-05	0.005597	0.003955	-0.0002	0.001945	-0.00129	-0.0002
-0.99	0.00610332	0.00128188	0.00217363	0.00974599	-0.00571413	-0.00731627	-0.00135457	0.000444066	0.00889829	0.00924969	-0.00873325	-0.00444033	0.00101371	-0.00226447	0.000158503	-0.00264266	-0.00225259	-0.00271524	-2.319e-05	0.00828438	0.00200274	0.00648497	-0.00788443	-0.00484468	0	-0.00011	-0.00188	0.002378	0.001084	0.001073	0.000522	0.003069	0.003062
-0.06	0.00314025	0.000410469	0.001217	0.00815844	-0.00521844	-0.00559301	-0.00448688	-0.000673955	0.00304145	0.0118095	-0.00341307	-0.00286491	-0.00217415	-0.00132614	-0.00374863	-0.000498302	-0.00164974	0.000309861	-0.000201328	0.00436313	-0.00601729	0.0126529	9.54173e-05	-0.000445414	1.00333	0.004216	0.001586	0.007742	0.000526	0.003091	-0.00095	-0.00127	0.00283
0.93	0.0196674	0.0103266	0.0130492	0.0142696	-0.000182119	-0.00595568	-0.00357518	0.0107199	0.0128992	0.0153592	-0.000783146	0.00264594	0.00212883	0.000369703	0.00265482	0.00180971	0.00280879	0.00149317	-0.00552508	0.00472441	-0.00302853	0.0105479	-0.0039881	0.00356538	2.00667	0.005757	0.006042	0.00529	0.001854	-0.00077	0.00521	0.000545	0.002665
1.86	0.0244696	0.013281	0.0158413	0.0218247	-0.00446525	-0.00103808	-0.00366074	0.01802	0.0282085	0.0246003	0.0136693	0.00426796	0.0161468	0.0153721	0.0126282	0.00613777	0.00592604	0.0037462	-0.00150621	0.00620976	-0.000931029	0.0210156	0.00784418	0.0131306	3.00667	0.002064	-0.00033	0.008827	-0.00359	0.01011	0.0024	-0.00037	0.000367
2.79	0.0272323	0.0145285	0.0219793	0.0246497	0.000296961	0.0012761	0.0103519	0.0234789	0.0339875	0.0351306	0.0108619	0.0151665	0.0162661	0.017904	0.00861843	0.00965495	0.0132561	0.0079446	0.00207362	0.00761461	-0.00164319	0.0264517	0.0109804	0.0159004	4.00667	-0.00252	0.003409	0.003257	0.004776	0.005199	0.007075	0.000404	0.003641
3.73	0.0339479	0.023019	0.0250227	0.0319476	0.0154579	0.0165138	0.0288347	0.0239396	0.0367507	0.0393006	0.00751995	0.00992159	0.0225487	0.0224641	0.015247	0.0140646	0.0125465	0.0121477	0.0173229	0.0255562	0.0149714	0.0294906	0.0170546	0.0190502	5.00667	0.005025	0.007852	0.007165	-0.00097	0.009897	0.006199	0.00335	-0.00016
4.66	0.0315611	0.0201386	0.0221129	0.0261875	0.0147865	0.0149297	0.0305971	0.0245393	0.0386424	0.0337528	0.00965694	0.00897232	0.0267647	0.0152557	0.013389	0.00841081	0.0104297	0.010902	0.0261277	0.0345238	0.0147093	0.0349179	0.0222178	0.0255031	6.00667	0.007265	0.007051	0.007711	0.000762	0.009262	0.010228	0.008457	0.009084
5.6	0.0371069	0.021592	0.0192829	0.0348649	0.0175779	0.0173363	0.0299506	0.0224567	0.0351928	0.0271471	0.0154049	0.0141237	0.0228698	0.019517	0.0174578	0.0128974	0.010351	0.0102316	0.0307265	0.0326791	0.014228	0.0258209	0.0150138	0.0191758	7.00667	0.004188	0.005568	0.008124	0.00376	0.011583	0.005932	0.006865	0.011108
6.54	0.0315859	0.0207811	0.0175163	0.0265689	0.0180561	0.0153191	0.031114	0.0249648	0.0352664	0.0341314	0.0164976	0.0112318	0.0298785	0.0214599	0.0181174	0.0157198	0.0154147	0.0103705	0.0226985	0.031395	0.0155932	0.0413903	0.0216266	0.0257858	8.00667	0.008139	0.00778	0.008324	0.013255	0.007913	0.010211	0.005293	0.004783
7.47	0.0308904	0.0198588	0.0220094	0.030216	0.016229	0.021633	0.0305677	0.0190492	0.0302506	0.027101	0.00834453	0.0137264	0.0262389	0.0181539	0.0196516	0.0165357	0.01372	0.0128609	0.0288317	0.0289629	0.0190441	0.0386599	0.0184164	0.0251772	9.00667	0.007298	0.011762	0.012156	0.007064	0.009149	0.007597	0.005057	0.008579
8.4	0.0334485	0.0153681	0.0247594	0.0273128	0.0132484	0.0197558	0.0352988	0.0233542	0.0323925	0.0289263	0.0199269	0.0126983	0.0199465	0.0154004	0.0156666	0.0135889	0.0122608	0.0101042	0.0336336	0.0325633	0.0160018	0.0348277	0.0143555	0.0153366	10.0067	0.004683	0.011616	0.010896	0.01226	0.012395	0.010093	0.008167	0.005178
9.34	0.0363904	0.0214878	0.0215277	0.0323706	0.0201743	0.0176307	0.0324834	0.0200318	0.026853	0.0302086	0.00751667	0.0180913	0.0280875	0.0210349	0.0192034	0.0131349	0.0158933	0.0126456	0.0289769	0.0358153	0.0112994	0.0350409	0.0235741	0.0211864	11.0067	0.004725	0.007718	0.008055	0.015169	0.013789	0.010015	0.003476	0.004836
10.28	0.0302232	0.0146002	0.0179695	0.0268251	0.0109109	0.0183095	0.0340784	0.0226467	0.0355818	0.0318363	0.0190921	0.0159852	0.0228002	0.0159003	0.0188497	0.0159713	0.0193479	0.0154954	0.0280176	0.0300888	0.0155476	0.0370192	0.0166581	0.0193308	12.0067	0.008128	0.010017	0.011669	0.007903	0.005427	0.008151	0.010491	0.00019
11.22	0.0339177	0.0189618	0.0201877	0.0241316	0.0179672	0.0139282	0.0362261	0.0327983	0.0371957	0.0403251	0.0146214	0.0135068	0.0275424	0.016796	0.020767	0.015588	0.0181816	0.0141307	0.029055	0.0411029	0.0180674	0.034383	0.0217448	0.0229383	13.0067	0.009581	0.010899	0.00936	0.018408	0.013061	0.00843	0.002726	0.008041
12.15	0.0322106	0.0219529	0.023604	0.0281156	0.0121778	0.0153518	0.0338315	0.0273632	0.0335624	0.0318144	0.0152785	0.0137952	0.0249198	0.0170906	0.0217226	0.00949458	0.0145068	0.00734838	0.0201661	0.0339568	0.0114082	0.0396773	0.0124299	0.0193746	14.0067	0.006667	0.007158	0.011286	0.014602	0.013596	0.012407	0.008789	0.01235
13.09	0.0292979	0.0178297	0.0208209	0.0306772	0.0138996	0.0153521	0.030604	0.025154	0.0317002	0.0279087	0.0166456	0.0151993	0.0296633	0.0192016	0.0197277	0.0103766	0.0151097	0.0145883	0.0250448	0.0394658	0.00937812	0.0313378	0.0172585	0.0229563	15.0067	0.012552	0.01044	0.015549	0.016863	0.018177	0.0132	0.007326	0.008721
14.03	0.0302265	0.0134339	0.0144075	0.0268528	0.0169063	0.0190983	0.0285703	0.0242645	0.0314418	0.0265198	0.0162788	0.0109047	0.0265	0.0235149	0.0241349	0.013363	0.0126131	0.0119961	0.0251016	0.0377341	0.0174013	0.0446158	0.021608	0.0171109	16.0067	0.010598	0.012752	0.015743	0.011001	0.008308	0.009565	0.009322	0.01005
14.96	0.0273891	0.0204355	0.023529	0.0273252	0.0178188	0.0121463	0.0324913	0.0324747	0.0355682	0.0340905	0.0127415	0.0143759	0.0212406	0.0193234	0.0157376	0.0128151	0.0121018	0.00818367	0.0229985	0.035312	0.0132582	0.0414422	0.0176109	0.0189935	17.0067	0.012028	0.011482	0.01505	0.00975	0.00998	0.010702	0.012258	0.012134
15.9	0.0334275	0.0170309	0.0190731	0.0239875	0.00747211	0.0253971	0.0340465	0.0249142	0.031055	0.0290159	0.00940149	0.00979546	0.0245146	0.0141813	0.0172305	0.0133903	0.0198326	0.00708596	0.0244506	0.0359991	0.0174587	0.0376895	0.022797	0.0257684	18.0067	0.006226	0.009473	0.011681	0.015817	0.014813	0.011915	0.00493	0.008729
16.83	0.0321988	0.0188344	0.0229263	0.0303794	0.0158539	0.0201287	0.033206	0.0321145	0.03894	0.0264147	0.0169571	0.00816172	0.0297182	0.0219903	0.0252933	0.0108851	0.0228491	0.00588541	0.0244995	0.0452254	0.0167911	0.0380885	0.0184886	0.0210933	19.0067	0.009182	0.013895	0.011007	0.008297	0.021307	0.012622	0.009586	0.011856
17.77	0.0394329	0.0161484	0.0213565	0.0261197	0.0144348	0.02088	0.024639	0.0242178	0.0361507	0.0298274	0.00666281	0.0153048	0.028834	0.02479	0.0252802	0.0169056	0.013352	0.0105105	0.0227406	0.0362748	0.0169029	0.039658	0.0168583	0.0193953	20.0067	0.005758	0.008824	0.007376	0.015734	0.01951	0.017157	0.009478	0.011629
18.71	0.0313152	0.0203341	0.0186993	0.0264636	0.0177292	0.0224254	0.045176	0.0265787	0.0426651	0.0325336	0.0140491	0.016942	0.025681	0.0185049	0.0174468	0.0107454	0.00829234	0.00818658	0.0265874	0.0455495	0.0226134	0.0360279	0.019966	0.026283	21.0067	0.007114	0.008503	0.010739	0.011015	0.017159	0.007578	0.012602	0.012904
19.65	0.0359288	0.0192086	0.0177868	0.0204198	0.0146348	0.0182899	0.0273195	0.0254907	0.0318782	0.0362954	0.0169121	0.0227274	0.024348	0.0191015	0.0163702	0.0125844	0.0151918	0.0130493	0.021838	0.0299203	0.0143304	0.0405179	0.0234293	0.0251378
20.59	0.0297904	0.019594	0.0207708	0.0273281	0.0188268	0.019021	0.0269977	0.0194418	0.0286374	0.0277078	0.00736694	0.0122267	0.0275177	0.0198363	0.0227636	0.0152961	0.0117658	0.0103657	0.0246347	0.0382835	0.0142969	0.039116	0.0249063	0.0279853
Rab5
Time (min)	D1R												PTHR												Time (min)	β2AR Endogenous
-5.67	-0.00109524	-0.00253897	0.00635998	0.000486251	-0.00203534	0.00163894	-5.1335e-05	-0.00146797	0.000720354	-0.00098114	0.00397063	0.00980269	0.00126921	-0.00361164	0.00200171	0.00028911	0.00159004	-0.00223143	-0.00192361	-0.00473927	-0.00897788	-0.000428837	0.000109751	0.00319956	-5.00333	-0.00281001	3.12e-05	0.006176	-0.00431	-0.00256	0.005295	0.001547	0.001949	0.001598
-4.74	-0.00431127	-0.00026254	0.00353846	0.00508756	-0.00172032	0.00492348	0.000676085	-0.00267341	0.00638173	-0.00150344	0.00134472	0.0115765	0.00326125	-0.00357669	-0.000525831	-0.0035954	-0.00133211	-0.00150555	-7.82387e-05	-0.00626183	-0.00749021	-0.0005587	-0.000714796	0.0011122	-4	-0.00366215	-0.00595	-0.00042	-0.00167	-0.00328	0.004668	4.3e-05	0.00352	0.006978
-3.8	-0.00369386	0.000916648	0.00505004	0.00237749	-0.00264781	0.00116714	0.00278283	-0.00452249	0.0075947	0.0011205	0.00694936	0.00958122	0.00101193	-0.00809633	-0.0020558	0.000154529	0.000437259	-0.00224305	0.000402073	-0.0118924	-0.00830841	0.00016581	-0.000122392	0.00211007	-3	-0.00054728	0.001881	0.001932	-0.00052	-0.00174	0.007674	-0.0015	-0.0016	-0.00143
-2.86	-0.00280776	0.000843371	0.00754848	0.0038553	-0.00237524	0.00345928	-0.00556529	-0.00517378	0.00353997	-0.000483166	0.00962983	0.0110729	0.0019884	-0.00797137	0.00159311	0.00117344	-0.00136879	-0.000242841	-0.00265008	-0.0124646	-0.00747797	-0.00113985	-0.00390102	-0.000455003	-2	-0.00041154	-0.00118	0.006504	-0.00336	7.01e-05	0.006497	0.00189	-0.00219	0.000467
-1.93	-0.0059763	-0.00121709	0.00384438	0.00387048	-0.000864072	0.000338952	-0.00289348	-0.00313058	0.0121677	-0.00128274	0.00449839	0.0114805	0.00431694	-0.00853379	-0.000882863	-0.00185472	0.00167696	0.000283017	-0.00770848	-0.0090887	0.000250381	-0.00302603	0.00151401	0.00397277	-1	-0.00354489	-0.00045	0.003609	-0.00843	-0.0021	0.003909	0.004176	0.002606	0.001774
-0.99	-0.000743621	0.00139786	0.00437716	0.0025191	-0.000250517	0.00421939	0.00290769	0.00100219	0.00293506	0.000526951	0.00237793	0.0136996	0.00438229	-0.0055097	-0.00201089	0.000522069	-0.000613485	-0.000814837	-0.00120468	-0.0110273	0.00585945	-0.00392155	-0.00507992	0.000759917	0	-0.00017844	0.000552	0.005619	-0.00116	-0.00078	0.01	0.003367	-0.001	0.004647
-0.06	-0.00182434	-0.000994426	0.0052058	0.00426707	0.000983554	0.00254473	0.000678765	-0.00322864	0.00402084	-0.0003711	0.0032511	0.0103211	0.00320495	-0.00743048	-0.00169427	0.0014263	-0.00147297	7.23673e-05	-0.0010939	-0.00819549	8.4359e-05	0.00129631	1.76247e-05	0.00566944	1.00333	-0.00224275	0.003819	0.006373	-0.00335	0.002788	0.007613	-0.00165	-0.002	-0.00071
0.93	0.00866487	0.0130294	0.0186164	0.00882236	0.00700591	0.0132548	-0.000966721	-0.00300853	0.00448824	0.0138895	0.0191346	0.0200992	0.00353585	-0.00335718	0.00283286	0.00406083	0.00527626	0.00235547	-0.00749513	-0.00946137	0.00769424	0.00508705	0.00396258	0.00891516	2.00667	-0.00149837	0.000951	0.00552	-0.00198	0.005984	0.009814	-0.00398	-0.00443	0.004348
1.86	0.0126518	0.0144269	0.0189109	0.0119586	0.0132885	0.0150995	0.00569907	-0.00565678	0.00611692	0.0134793	0.022464	0.0236586	0.0156607	0.00342918	0.0109097	0.00617656	0.00465217	0.0028833	-0.0052797	-0.00454165	-0.00281206	0.00787641	0.00544061	0.0103818	3.00667	-2.0063e-05	0.003	0.009365	-0.00269	0.002784	0.011109	0.001203	-0.00138	0.001771
2.79	0.0125077	0.0146361	0.0209972	0.0147948	0.0115891	0.0151827	0.0164648	0.0129674	0.0247909	0.0194999	0.0240377	0.0249246	0.0126602	0.00317067	0.00922724	0.00695601	0.00585594	0.00685553	0.00372052	0.00881529	0.0168402	0.0114791	0.0117551	0.0123819	4.00667	0.00149029	0.003263	0.00646	-0.002	0.004653	0.014791	0.005256	0.003962	0.005619
3.73	0.0127756	0.0164877	0.0266459	0.0151401	0.0110826	0.0169617	0.014976	0.0092894	0.0208461	0.0191312	0.0243473	0.0276476	0.0168071	0.00482737	0.00668002	0.0116248	0.00718126	0.0065842	0.0119231	0.0119315	0.0188858	0.0117203	0.00876845	0.0144059	5.00667	0.0023802	0.003623	0.003318	-0.00343	-0.00019	0.011751	0.004309	0.00773	0.005184
4.66	0.0129244	0.0185409	0.0190264	0.0108467	0.00660266	0.0173462	0.022055	0.0157898	0.025652	0.0197745	0.0224791	0.0280443	0.0142307	0.00116138	0.00903166	0.00678098	0.00714493	0.00826736	0.0122397	0.012314	0.0205074	0.0101663	0.00749882	0.015157	6.00667	0.00369222	0.002822	0.010125	0.001087	-0.00418	0.008444	-0.00082	0.001635	0.006786
5.6	0.0156015	0.016094	0.0188558	0.0153597	0.0115807	0.0155463	0.0155985	0.014076	0.0299891	0.0252951	0.0220214	0.0320924	0.014631	0.00300237	0.00922423	0.00947524	0.00480678	0.00564172	0.00847292	0.0126409	0.0156197	0.0138675	0.00861687	0.0126411	7.00667	0.00329547	0.002188	0.004143	0.001956	-0.00042	0.008119	-0.00259	0.00054	-0.00211
6.54	0.00760995	0.0142739	0.0249921	0.0161676	0.0117874	0.0208584	0.0238755	0.0176989	0.0271496	0.024273	0.0269311	0.0270768	0.0100367	0.0057974	0.00998318	0.00849787	0.00298999	0.00590867	0.010421	0.0183048	0.0209264	0.00734912	0.00329012	0.00823183	8.00667	0.00596882	0.004606	0.012823	0.002618	0.002727	0.010837	0.003677	-0.00102	0.007523
7.47	0.00960384	0.0130455	0.0194931	0.0130933	0.011684	0.01624	0.0172117	0.0116688	0.0262282	0.0221934	0.0231684	0.0242544	0.0144141	0.00646441	0.012119	0.010253	0.00817308	0.00737026	0.00732828	0.0167649	0.0164461	0.011988	0.00730862	0.0105318	9.00667	0.00401259	0.004557	0.008264	-0.00099	0.006687	0.015376	0.007109	0.00341	0.001098
8.4	0.0117516	0.0171085	0.020157	0.0154431	0.0139065	0.0149406	0.0182265	0.00715185	0.0212348	0.0241382	0.0244595	0.0294896	0.0170076	0.00618823	0.00955013	0.0102945	0.00530249	0.0069943	0.00263219	0.0194791	0.0214196	0.00636249	0.00653557	0.0126702	10.0067	0.00331275	0.005439	0.01222	0.006481	0.008084	0.018195	0.003075	0.005984	-0.00271
9.34	0.00950177	0.0173131	0.0188868	0.0126963	0.0114918	0.0170603	0.0180912	0.0168903	0.0270177	0.0194703	0.0218901	0.0283137	0.0164628	0.00746654	0.0097933	0.00994076	0.00609191	0.00847726	0.0093117	0.0150522	0.018955	0.0117971	0.00819981	0.0156934	11.0067	0.00115104	0.013597	0.011026	-0.00155	0.008173	0.012843	0.006154	0.00751	0.006639
10.28	0.00922029	0.0156032	0.020645	0.011162	0.00880038	0.01819	0.0203718	0.0117164	0.0173207	0.0265473	0.0258949	0.028029	0.0148955	0.0071432	0.00943668	0.00763929	0.00825349	0.0079149	0.00221184	0.0147076	0.024095	0.00779166	0.00810669	0.0150597	12.0067	0.00115045	0.003916	0.007493	0.003425	0.005554	0.013696	0.006953	0.008569	0.013312
11.22	0.013907	0.0158247	0.0211222	0.0160903	0.0105299	0.0184471	0.0278526	0.0143676	0.0260658	0.0236203	0.0246445	0.0260854	0.0158016	0.00356521	0.00857169	0.011068	0.00673135	0.0101929	0.00816444	0.0156746	0.0198144	0.0123169	0.00616322	0.0132811	13.0067	0.00521685	0.005652	0.004415	0.00618	0.003602	0.012422	0.002688	0.000178	0.002522
12.15	0.0128333	0.0115012	0.0187531	0.0153428	0.00952078	0.0152533	0.0209576	0.0177418	0.0187497	0.016472	0.0172699	0.0197012	0.0189979	0.0049346	0.0110585	0.00967315	0.00885224	0.00880128	0.0084231	0.0137681	0.0185053	0.0106704	0.00830979	0.0161751	14.0067	0.00799103	0.007102	0.01418	0.004196	0.007551	0.014777	-0.00021	0.004939	0.005921
13.09	0.0154173	0.0156257	0.0187685	0.0145607	0.0143506	0.0161169	0.0189908	0.013917	0.0191763	0.0178364	0.024005	0.02917	0.013255	0.0069521	0.0111277	0.00984017	0.0105506	0.0096223	0.0045362	0.00436696	0.0238297	0.0129343	0.00757206	0.0178759	15.0067	0.00936246	0.008274	0.013677	0.004409	0.002601	0.008875	-0.00088	-0.00111	0.001598
14.03	0.0107744	0.010916	0.0185432	0.0116377	0.00936592	0.0147121	0.0234651	0.00920417	0.0276439	0.0221678	0.0160602	0.0267685	0.0142107	0.0076341	0.0121992	0.0129925	0.00727332	0.00883681	0.00472301	0.0116632	0.0266505	0.00729375	0.00421537	0.0109282	16.0067	0.00353573	0.015205	0.011201	-0.00022	0.0019	0.011271	0.001517	0.008643	0.006449
14.96	0.0142079	0.0122437	0.0246465	0.0117304	0.00702433	0.0132875	0.0193906	0.0124713	0.0262869	0.029187	0.0259433	0.0262933	0.0136545	0.00653773	0.0101916	0.00994099	0.00951057	0.00558558	0.0104008	0.0110289	0.0212043	0.0139119	0.00684706	0.0136218	17.0067	0.00811338	0.010976	0.009175	0.008013	0.004804	0.015774	0.000196	0.002819	0.003546
15.9	0.0107886	0.018807	0.0191792	0.0146581	0.00833006	0.0165364	0.016646	0.00743902	0.0258652	0.0300174	0.0241115	0.0296504	0.0168132	0.0105216	0.0137518	0.00946986	0.00577283	0.0105409	0.00966804	0.00663824	0.0237196	0.0108053	0.0077273	0.015915	18.0067	0.00726011	0.009655	0.014481	0.012754	0.007984	0.01428	-0.00228	0.00158	0.000429
16.83	0.0152459	0.0163352	0.0170597	0.0137659	0.00941409	0.00900129	0.0220437	0.0129846	0.0230736	0.0233845	0.0232565	0.0211998	0.0126951	0.00922492	0.00975625	0.00987512	0.00637904	0.00846561	0.00942756	0.0166854	0.0323108	0.00944142	0.00995932	0.0151475	19.0067	0.00816437	0.00832	0.014815	0.007712	0.00643	0.026061	0.005456	-0.00281	-0.00013
17.77	0.0208332	0.0185254	0.0243942	0.01439	0.0121255	0.0153466	0.0164385	0.0126214	0.0198565	0.0178069	0.0200656	0.0217382	0.0211858	0.0081443	0.0197968	0.0120762	0.00408871	0.00878517	0.00677138	0.0098817	0.0178064	0.0108023	0.00799605	0.0142942	20.0067	0.00731587	0.00204	0.012682	0.006899	0.002289	0.020088	0.002496	0.00927	0.007038
18.71	0.0133612	0.0271175	0.0238907	0.0138183	0.0135775	0.0193743	0.0232198	0.0105144	0.020492	0.0242082	0.0228582	0.0225047	0.0173857	0.00849288	0.0111258	0.0131049	0.010357	0.00870484	0.00967808	0.00921589	0.0267566	0.0107268	0.0124146	0.0193111	21.0067	0.00773593	0.006376	0.005378	0.009777	0.009646	0.018439	0.006801	0.001323	0.006936
19.65	0.0101412	0.0204395	0.0209437	0.0181378	0.0135422	0.020108	0.0251053	0.01558	0.0266091	0.0242048	0.0176495	0.0248388	0.0201087	0.0120557	0.0140306	0.0122513	0.00751457	0.013555	0.0148346	0.0173218	0.0266461	0.00531373	0.00492937	0.0135519
20.59	0.0180062	0.0173246	0.0215224	0.00930151	0.0114324	0.0151861	0.0162138	0.0063117	0.0244822	0.0189162	0.0239195	0.021362	0.0207681	0.00592831	0.0146717	0.00875242	0.00847916	0.0119023	0.0129605	0.00613514	0.030175	0.0099983	0.00654943	0.0142683
Rab7
Time (min)	D1R												PTHR												Time (min)	β2AR Endogenous
-5.67	-0.000997579	0.00100516	0.00461212	0.00114285	-0.00485894	0.0097679	0.00368893	-0.0109579	-0.00659845	-0.0011667	-0.00180866	0.00319202	-0.00849612	-0.00680333	-0.00613971	0.000411971	0.00134538	-0.000746866	0.00877415	-0.00173266	-0.00706438	-0.00198697	-0.0030125	-0.00646363	-5.00333	-0.00271	0.005801	0.010422	0.003628	0.002459	0.008926	-0.00119	-0.00372	-0.00219
-4.74	0.00291971	9.4093e-05	0.00404532	0.00149318	-0.00189482	0.00862438	0.00357918	-0.00877077	0.000655067	0.00176885	0.00106737	0.00814107	-0.0134125	-0.00677238	-0.00145609	0.00249565	0.00165277	0.000907462	0.00112482	-0.000267543	-0.000386401	-0.000358804	-0.00163617	-0.000477882	-4	-0.00417	0.004861	0.012332	-0.00618	0.001972	0.006319	0.000478	-0.00121	0.004853
-3.8	0.00262545	-0.00423415	0.00335087	0.000742718	-0.000488466	0.00912925	0.000463262	-0.00951231	-0.00955818	0.00350296	-0.00197383	0.00464535	-0.0118557	-0.00381774	-0.00602574	0.00168284	0.00207244	0.0020954	0.00581987	-0.00283519	-0.00838911	-0.00364856	0.000210949	-0.00247982	-3	-0.00895	-0.00235	0.005345	0.000478	-0.0023	0.003916	-0.00073	-0.00126	0.002644
-2.86	0.00166795	-0.000679683	0.00589684	-0.000129193	-0.000602311	0.010232	0.00132765	-0.0110964	-0.00472524	0.00122319	-0.00120846	0.00654169	8.58803e-05	-0.00256447	-0.00188356	0.00106826	0.000412393	0.000879236	0.00564112	-0.00186795	-0.00738162	-0.00536375	-0.00155296	-0.00435814	-2	-0.00412	0.005851	0.00927	-0.00632	-0.00114	0.009549	-0.00371	-0.00605	0.006551
-1.93	-0.000141615	-0.00510447	8.7652e-05	0.000322176	-0.00194278	0.00989279	0.00637967	-0.00245014	-0.00413958	0.00270728	0.00218497	0.00457312	-0.00988406	-0.00686806	-0.00343801	0.0005027	0.00171004	0.00158708	0.00108183	-0.00232423	-0.00866661	-0.00263989	-0.00319174	-0.00732755	-1	-0.00277	-0.00029	0.010027	-0.00459	-0.00637	0.005623	-0.00193	0.000999	0.005732
-0.99	0.00490702	-0.00222879	0.00475404	-0.00115661	-0.00252664	0.00751844	0.0036117	-0.0106591	-0.00799529	0.00485646	-0.00201566	0.00849909	-0.00760015	0.00310934	-0.00340817	0.00198746	0.00445568	0.000425331	0.0045059	-0.00150095	-0.00389696	-0.000589648	0.00181182	-0.00547916	0	-0.0093	-0.00079	0.009562	-0.00106	-0.00958	0.005258	0.001066	-0.00117	0.008028
-0.06	0.00315232	-0.00190301	0.00979861	-0.00247662	-0.000825962	0.010334	0.00597058	-0.00676854	-0.00359243	-0.000253973	0.00185857	0.00678233	-0.00910379	-0.00689242	0.00134398	0.00203637	0.00402922	0.000789327	0.00216495	-5.86617e-05	1.10983e-05	-0.00328741	-0.0040834	0.00138535	1.00333	-0.00202	0.004797	0.010417	0.002957	0.003968	0.011701	-0.00186	-0.00292	0.005651
0.93	0.020506	0.0221765	0.0333726	0.0163367	0.0120759	0.0270015	0.00251274	-0.00780035	-0.00452703	0.0239292	0.0256041	0.0240643	0.00539072	0.00554939	0.00935922	0.0070114	0.00612124	0.00580629	0.00296589	-0.0069108	-0.00286781	0.00721743	0.00834105	0.00897454	2.00667	-0.00336	0.008725	0.01343	0.009844	0.004758	0.011679	0.000667	-0.00283	0.010517
1.86	0.0291683	0.0222476	0.0333088	0.0267981	0.021713	0.0290974	0.00516804	-0.00430403	-0.00320635	0.0293921	0.0304235	0.0358428	0.000944746	0.0148753	0.00642473	0.0160857	0.0161422	0.014407	0.005941	0.00274074	-0.00143504	0.0158544	0.0154096	0.014133	3.00667	0.002443	0.006362	0.012159	0.005024	-0.00363	0.003999	-0.00284	-0.00428	-0.00086
2.79	0.0344937	0.0294045	0.0464773	0.0263608	0.0231194	0.0319216	0.0224399	0.0250436	0.0156535	0.0323659	0.0290265	0.0318786	0.0115511	0.0104522	0.00731398	0.0150443	0.0188168	0.0188974	0.02355	0.00886117	0.0114615	0.0223681	0.0230573	0.0264116	4.00667	0.002004	0.006824	0.010117	0.010635	0.018572	0.019657	-0.00415	0.000755	-0.00048
3.73	0.0346936	0.0307001	0.047589	0.0261091	0.0264431	0.0352073	0.0320997	0.0256692	0.0262885	0.0325233	0.0385201	0.0371774	0.00901774	0.015463	0.0151386	0.0175409	0.0214102	0.018173	0.0250898	0.0174386	0.0219863	0.023483	0.0228208	0.0196262	5.00667	0.006478	0.008129	0.019988	0.008423	0.003321	0.014063	0.001242	0.002972	0.007636
4.66	0.0359612	0.0311911	0.0472049	0.0276995	0.0255802	0.0393536	0.0305026	0.0376913	0.033152	0.0374785	0.0350365	0.0447626	0.00675474	0.0150571	0.0145017	0.0237821	0.0213563	0.0221385	0.0270294	0.019558	0.0218137	0.0244759	0.0234156	0.0235759	6.00667	-0.00052	0.008504	0.006368	0.009314	0.006731	0.017255	0.007098	0.007964	0.01036
5.6	0.0437807	0.0336495	0.0492071	0.0270966	0.0249401	0.0394981	0.0293301	0.0429176	0.0329143	0.0355801	0.0361258	0.0422948	0.0127087	0.0121728	0.0108889	0.0252681	0.0206166	0.0205667	0.0360656	0.0251902	0.0334657	0.0251031	0.0241699	0.0262312	7.00667	0.001914	0.001297	0.012154	0.010595	0.009073	0.013955	0.006839	0.000763	0.011932
6.54	0.0399035	0.0332658	0.0477045	0.0297264	0.0299543	0.0404476	0.0350449	0.0434463	0.0354076	0.0380343	0.0364372	0.0401795	0.0178945	0.0117812	0.0167519	0.0214112	0.0231294	0.0235644	0.0457071	0.0252958	0.0327372	0.0257994	0.0235043	0.0194286	8.00667	0.008291	0.010926	0.019526	0.014805	-0.00126	0.02024	0.005251	0.001557	0.008834
7.47	0.0367681	0.0380287	0.0553968	0.032793	0.0259607	0.0400255	0.0359305	0.0426261	0.0401827	0.0388316	0.0448992	0.0440253	0.022381	0.0161217	0.0196479	0.0241172	0.020405	0.0232712	0.0356925	0.019602	0.0336814	0.0261103	0.0260221	0.0188595	9.00667	0.004656	0.013972	0.020948	0.00442	0.003627	0.020163	0.000661	0.001587	0.008912
8.4	0.0271137	0.0308742	0.0493553	0.0312963	0.02748	0.0431811	0.0350742	0.0534461	0.0417343	0.0373712	0.0414249	0.0416941	0.0195423	0.0196361	0.0212879	0.0260399	0.021826	0.0242685	0.0386762	0.0199941	0.0264822	0.0247577	0.0272594	0.0228997	10.0067	-0.00027	0.006354	0.01875	0.017442	0.013963	0.012061	0.004124	0.009162	0.013278
9.34	0.0460637	0.0410825	0.054043	0.0310053	0.0296153	0.0406352	0.0364579	0.0500451	0.0429861	0.0321977	0.0347446	0.0383171	0.0235664	0.0172238	0.0126558	0.0284976	0.0217948	0.0202548	0.0315321	0.0161155	0.0265104	0.0256945	0.0292259	0.025603	11.0067	0.004692	0.007183	0.017259	0.003222	0.007045	0.021228	0.006508	-0.00216	0.007383
10.28	0.042102	0.0472225	0.0510847	0.0329388	0.0339899	0.0441102	0.0423725	0.0557223	0.0469832	0.0386691	0.0383143	0.0399316	0.0183378	0.0154912	0.0208511	0.02394	0.0259082	0.0235396	0.0417577	0.0195258	0.0338879	0.0323683	0.0261909	0.0204536	12.0067	-0.00337	0.001675	0.019483	0.014146	0.022228	0.020995	0.011417	0.003681	0.008918
11.22	0.0391617	0.0424331	0.0578646	0.0332514	0.0313293	0.0440643	0.0330003	0.0570045	0.0447968	0.0400598	0.0458067	0.0433946	0.0177753	0.0273631	0.0166778	0.0237473	0.0247665	0.0251157	0.0340033	0.0140144	0.0290775	0.0316378	0.0317206	0.0252396	13.0067	0.002266	0.017999	0.022632	0.006539	0.007151	0.021271	0.000433	-0.00041	0.013451
12.15	0.0364601	0.0431462	0.0539877	0.0301335	0.029252	0.0469524	0.0427662	0.0533158	0.0451052	0.0393799	0.0420198	0.0453077	0.0157539	0.0266328	0.0179338	0.0249869	0.0217888	0.0197639	0.0381053	0.0238566	0.0371905	0.0265084	0.0295458	0.0264119	14.0067	0.007631	0.013224	0.025625	0.004935	0.007619	0.022188	0.007753	0.006829	0.012246
13.09	0.0367182	0.043676	0.0484252	0.0276371	0.0260004	0.044232	0.0282123	0.0481252	0.0382489	0.0420284	0.0461089	0.0473536	0.00994762	0.0212681	0.0122318	0.0248216	0.0258407	0.0282006	0.0430234	0.0264415	0.0248849	0.0304654	0.0320436	0.0278272	15.0067	0.003893	0.01281	0.028118	0.020378	0.004815	0.013064	0.002083	0.001999	0.012705
14.03	0.040516	0.0389032	0.0550649	0.0315395	0.0255005	0.0429791	0.0415264	0.0539974	0.0479929	0.0419849	0.047108	0.0443612	0.0196736	0.0286459	0.0225364	0.0296062	0.0219689	0.0253208	0.032933	0.011696	0.0374482	0.0233397	0.0276388	0.0220088	16.0067	0.006123	0.016755	0.024487	0.010512	0.01569	0.020653	0.00649	0.005991	0.016632
14.96	0.0380597	0.0403344	0.0530605	0.0303006	0.0371275	0.042452	0.0391744	0.0525408	0.0408094	0.0447074	0.0424949	0.0471798	0.0203959	0.0299989	0.0174886	0.0282679	0.0264508	0.0253041	0.0437655	0.0189508	0.0355031	0.0301796	0.0356705	0.0338923	17.0067	0.004855	0.010399	0.023205	0.010195	0.008562	0.014625	0.008428	-0.00209	0.006201
15.9	0.0451132	0.0498285	0.0514326	0.0344832	0.0347045	0.0496751	0.0413188	0.0594409	0.0359811	0.0399724	0.05013	0.0453066	0.00842844	0.0153542	0.00773876	0.0222576	0.0176613	0.0233192	0.0422668	0.0215675	0.0347185	0.0300275	0.0293611	0.0270107	18.0067	0.013247	0.015544	0.015716	0.026929	0.012814	0.034233	0.008988	0.009992	0.008936
16.83	0.0398118	0.0430102	0.0555118	0.0288616	0.0309405	0.0404717	0.0438624	0.0617258	0.0429946	0.0415364	0.0407066	0.0431782	0.0247201	0.0201564	0.0296234	0.0256072	0.026288	0.0283051	0.0494011	0.025793	0.0344634	0.0291261	0.0280644	0.0332034	19.0067	0.011583	0.013623	0.027261	0.011211	0.011884	0.021951	-0.00277	0.002312	0.004314
17.77	0.0429265	0.0431375	0.0452855	0.0350005	0.0322648	0.043394	0.0448712	0.0608167	0.0453406	0.0431388	0.0466631	0.0474539	0.023162	0.0185446	0.0223008	0.026866	0.0221134	0.0271955	0.0512519	0.0273189	0.0267762	0.0334881	0.031651	0.0255321	20.0067	0.005815	0.008367	0.015414	0.015211	0.023539	0.04049	0.013044	0.01433	0.012673
18.71	0.0264631	0.0391142	0.0489561	0.0378484	0.0332342	0.0504926	0.0381257	0.0587831	0.0409105	0.0452761	0.0456302	0.0474896	0.0317246	0.0175617	0.0255445	0.0287358	0.0218853	0.0197814	0.0520706	0.0260243	0.0384925	0.035112	0.0307825	0.0264119	21.0067	0.008575	0.013913	0.026008	0.026393	0.020092	0.030282	0.003666	0.005969	0.003842
19.65	0.039447	0.0409911	0.0546179	0.0344456	0.026764	0.0410943	0.0353721	0.0571264	0.0430647	0.0407612	0.0427686	0.0453981	0.0151755	0.0176515	0.0186863	0.0289507	0.025652	0.0300712	0.0492973	0.0270881	0.0353053	0.0270041	0.0308766	0.030157
20.59	0.0472288	0.0479134	0.0652892	0.0348671	0.0321248	0.0433725	0.0409242	0.0541972	0.048069	0.0415292	0.0451341	0.0394473	0.0147092	0.0239076	0.026605	0.0283587	0.027	0.0262832	0.0509143	0.0234552	0.0389874	0.0296605	0.0303487	0.0298337
Rab11
Time (min)	D1R												PTHR												Time (min)	β2AR Endogenous
-5.67	0.00226597	0.00575736	0.0116538	-0.00270231	0.00663731	0.0165183	-0.00247232	-0.00567893	-0.00501427	0.00457101	-0.00138543	0.00810845	-6.71557e-05	0.00643055	-0.00841569	-0.00864188	-0.00520165	-0.0109544	0.00198	-0.000594786	0.0025968	0.00888542	0.00118179	0.00943261	-5.00333	-0.0083213	-0.01155	-0.00208	0.000599	0.010392	-0.00162	0.005462	0.01089
-4.74	0.00371975	0.00627909	0.00704777	0.00200536	0.00856814	0.0196933	-0.00177864	-0.00640409	-0.00408403	0.00898825	0.00380446	0.00742811	-0.00255098	0.00696255	-0.0045493	-0.00744483	-0.00957744	-0.00954474	-0.00010582	-0.00535915	-0.0103813	0.0111934	-0.00556437	0.000929336	-4	-0.0114277	-0.0041	-0.00383	0.002054	0.007274	-0.00448	0.000509	0.003999
-3.8	0.00285187	0.00280261	0.00732716	-0.000208986	0.00706695	0.0168288	-0.00491145	-0.00644532	-0.00674824	0.00348445	0.00502802	0.0129118	-0.00174322	0.00624525	-0.0063161	-0.00818406	-0.00821784	-0.0113739	-0.00494151	-0.0113709	-0.00745495	0.0072487	0.00503128	-0.000579821	-3	-0.0039863	-0.01131	-0.0004	4.89e-05	0.010287	0.004188	-0.00362	0.001771
-2.86	0.00599078	0.00533067	0.00778339	0.000869796	0.00626387	0.0196384	-0.00373777	-0.00902057	-0.000786883	-0.000428146	0.00178118	0.00859374	0.00130209	0.00201345	-0.00510777	-0.0104528	-0.010314	-0.0104881	0.00154954	-0.00513481	-0.00935419	0.00913853	-0.00328493	0.00729759	-2	-0.0095639	-0.00541	-0.00637	0.008853	0.013157	-0.00062	0.006508	0.001668
-1.93	0.00286663	0.00374574	0.00391871	0.00257724	0.006021	0.0154313	-0.00580396	-0.012081	-0.00489438	-0.0061838	0.00464731	0.00555093	-0.00141026	0.00202536	-0.00254218	-0.00760758	-0.00822464	-0.00776386	-0.00967779	-0.00848867	-0.00702037	0.00664445	0.00178216	0.00260305	-1	0.00931929	-0.00128	0.00623	0.012979	0.002881	-0.00799	-0.00153	-0.00379
-0.99	0.00391548	0.00511209	0.00276174	0.00246222	0.00527165	0.0148209	-0.00491153	-0.00879489	-0.00633794	0.00151657	-0.00195591	0.0057097	0.00207759	0.00524532	-0.00602678	-0.0111727	-0.00820943	-0.00857064	-0.00494746	-0.00942721	-0.0105681	0.00654406	-0.000926301	0.00345473	0	0.00311235	-0.01384	-0.00725	0.005449	0.003916	-0.00755	-0.00832	0.003291
-0.06	-0.0019563	0.0035425	0.00758177	-3.9259e-05	0.00478046	0.0166304	-0.00949811	-0.0173883	-0.0115449	-0.00324173	-0.00127218	0.0035047	-0.000216647	-0.000688443	-0.00769678	-0.011066	-0.0118194	-0.0109485	-0.00499668	-0.00415987	-0.00341447	0.00398913	-0.00192618	0.000929653	1.00333	-0.0025287	-0.00318	0.00011	-0.00606	0.001485	-0.00216	-0.00168	0.00726
0.93	0.0259812	0.0265878	0.0243843	0.0169592	0.025916	0.0293746	-0.00819296	-0.010385	-0.0016306	0.0133022	0.0147542	0.0249828	0.0147339	0.017574	0.00814534	-0.00388258	-0.0031772	-0.00537425	-0.00460117	-0.0099808	-0.00914768	0.0112871	0.0036933	0.0104374	2.00667	0.00651034	0.012349	0.000651	0.021923	0.017707	0.002265	0.004287	-0.00362
1.86	0.0254945	0.0345487	0.0302529	0.0221882	0.0280452	0.0335829	-0.00436384	-0.0108785	-0.00345069	0.0249204	0.0260143	0.027568	0.019452	0.0301877	0.017633	0.00881725	0.00562004	0.00449941	-0.00603442	-0.0102648	-0.00795503	0.0164792	0.0103644	0.0180347	3.00667	0.0229463	0.006171	0.006952	0.00915	0.02787	0.003622	-0.00055	0.011051
2.79	0.035627	0.0438175	0.0396794	0.0202326	0.0272119	0.0389828	0.0126452	0.00349433	0.0142179	0.0265513	0.0296436	0.037608	0.0295557	0.0334995	0.0215657	0.00424284	0.0115068	0.00656806	0.0130085	0.00965829	0.00646633	0.0181201	0.0188287	0.0270405	4.00667	0.00327392	-0.00141	0.012739	0.021078	0.012009	-0.00178	-0.00684	-0.00276
3.73	0.0317822	0.0454038	0.0405583	0.0232484	0.0383742	0.0350791	0.0230485	0.00957143	0.0204165	0.018999	0.0219849	0.0235544	0.0288791	0.0315072	0.024497	0.0140541	0.0122574	0.00806011	0.00926098	0.0115658	0.0119871	0.02339	0.0171561	0.0209359	5.00667	0.0112689	0.00075	0.003723	0.007387	0.015574	-0.00456	0.00738	0.004303
4.66	0.0327127	0.0427274	0.0387475	0.0233202	0.0302959	0.032246	0.0163888	0.0126921	0.0254124	0.0208253	0.0314114	0.0347713	0.0312256	0.0377297	0.0287812	0.0145242	0.0153253	0.0140724	0.0142363	0.0113864	0.0131188	0.0362759	0.0159556	0.0245623	6.00667	0.0140642	0.005317	0.004082	0.020033	0.016499	-0.00245	-0.00034	0.005101
5.6	0.0313556	0.0410513	0.0410197	0.0283166	0.0281546	0.0337876	0.0196412	0.0105289	0.0256457	0.0231367	0.033579	0.0371691	0.0348901	0.0403312	0.026285	0.0150313	0.0187715	0.0168758	0.0229473	0.0185247	0.019485	0.0320864	0.0277291	0.0260659	7.00667	0.0166604	0.013369	0.010098	0.010063	0.017908	-0.00189	0.006359	0.005928
6.54	0.0347912	0.0366691	0.0386592	0.0251817	0.0299351	0.0360971	0.0163317	0.0117427	0.0223991	0.0216846	0.0210911	0.0309614	0.039495	0.0384141	0.0312529	0.0189438	0.0181436	0.0155654	0.0217675	0.0218554	0.0248715	0.0270382	0.0172305	0.0220176	8.00667	0.0140158	0.024607	0.011993	0.016286	0.024928	0.000561	0.004263	0.008741
7.47	0.0287089	0.04495	0.0388163	0.0193515	0.0245992	0.0354152	0.0148633	0.0210286	0.023952	0.0295951	0.0296561	0.0281093	0.0379019	0.0404869	0.03299	0.0202899	0.0230397	0.0157773	0.0230211	0.0210587	0.0198103	0.0352028	0.0206783	0.0244589	9.00667	0.0184576	0.009889	0.021669	0.031001	0.045271	-0.00571	-0.00182	0.002432
8.4	0.0337647	0.0434531	0.0349965	0.0242756	0.0259875	0.0321245	0.0272548	0.0109775	0.022297	0.0222901	0.0161553	0.0306134	0.0390895	0.0363812	0.0307525	0.0227643	0.0265707	0.0217584	0.0266485	0.0221854	0.0248191	0.0296876	0.0253519	0.0265461	10.0067	0.0188541	0.024855	0.020035	0.029348	0.033116	-0.00075	0.004709	0.003703
9.34	0.0271765	0.0325389	0.0341705	0.0219902	0.0241055	0.0336181	0.0211368	0.0153876	0.0274578	0.027865	0.0192832	0.0263563	0.0363068	0.0297048	0.0354092	0.0198107	0.0202701	0.0177158	0.0287794	0.0211154	0.0269096	0.0276848	0.0217973	0.0270641	11.0067	0.0347782	0.014492	0.002659	0.031118	0.008963	0.009254	0.005458	0.012508
10.28	0.0291647	0.0359691	0.0352757	0.0214125	0.0214973	0.0312117	0.0134821	0.00781335	0.0229587	0.0138239	0.0190172	0.0274815	0.0344311	0.0380396	0.0276443	0.020702	0.0223109	0.0198982	0.027368	0.0283652	0.0244905	0.0237996	0.0233767	0.0193737	12.0067	0.0204909	0.015057	0.017589	0.035938	0.030437	0.006501	0.01718	0.014781
11.22	0.0219683	0.0339322	0.0406025	0.0143212	0.0231831	0.034506	0.00701096	0.0082613	0.0236827	0.0196373	0.0214935	0.0273387	0.0426154	0.0466363	0.0368321	0.0234977	0.0214539	0.0178396	0.0228241	0.023546	0.0179983	0.0340795	0.0229238	0.023165	13.0067	0.0224897	0.017379	0.01271	0.025175	0.028092	0.009452	0.007437	0.012403
12.15	0.0197857	0.0293395	0.0278176	0.0214016	0.0235358	0.0324026	0.0238433	0.0164755	0.0182837	0.0187101	0.0235007	0.0196338	0.042991	0.0358909	0.0342017	0.0246636	0.0239944	0.0205909	0.027459	0.0287601	0.0257468	0.0230573	0.0244806	0.0254436	14.0067	0.0281722	0.015586	0.016719	0.021322	0.036844	0.005787	0.006973	0.01937
13.09	0.0267373	0.0283037	0.0318722	0.021813	0.0284167	0.0350818	0.0156815	0.00421956	0.0207282	0.0252511	0.0235698	0.0300661	0.0418075	0.0378229	0.0364505	0.0245104	0.0321765	0.0287305	0.0365253	0.028375	0.024851	0.0380313	0.0269787	0.0277211	15.0067	0.0306743	0.018347	0.007932	0.020944	0.021482	0.009617	0.007797	0.019512
14.03	0.0199577	0.0322481	0.0370861	0.0186207	0.0251648	0.0298801	0.00293922	-0.000945858	0.0181726	0.0186864	0.0235135	0.0285676	0.0388168	0.0406694	0.0287967	0.0254204	0.0272482	0.0156944	0.0232748	0.0223806	0.0288085	0.0259925	0.0241761	0.023153	16.0067	0.0285338	0.020434	0.002709	0.0177	0.028083	0.001234	0.00302	0.021712
14.96	0.0275547	0.0302178	0.0361343	0.0203481	0.0160138	0.0230298	0.011374	0.00248572	0.0154356	0.0227093	0.0273746	0.0286342	0.0510371	0.0402175	0.0405621	0.0277	0.0344078	0.0203911	0.0229647	0.0217737	0.0195609	0.041397	0.0226096	0.0242483	17.0067	0.0302206	0.031674	0.029717	0.041239	0.041418	0.013631	0.015428	0.019242
15.9	0.0267109	0.0336274	0.039431	0.0210491	0.0280849	0.0321468	0.0185201	0.00823257	0.0163826	0.0242819	0.0193942	0.0265871	0.0391211	0.0448421	0.0370952	0.0242529	0.0319432	0.024895	0.0343072	0.0234334	0.0277289	0.0282236	0.0119908	0.0127593	18.0067	0.0406989	0.019627	0.026566	0.013653	0.028985	-0.01097	0.001555	0.015556
16.83	0.0246751	0.0260244	0.0323379	0.0182301	0.0209686	0.0290212	0.0168338	0.00595155	0.0186596	0.0147358	0.0206672	0.0173577	0.0430536	0.0433418	0.0405767	0.0248844	0.0319316	0.0229717	0.0263061	0.0288575	0.0243026	0.0385124	0.0228167	0.0329032	19.0067	0.019879	0.011458	0.025947	0.031946	0.034299	0.005708	0.013432	0.017994
17.77	0.0196664	0.0242654	0.032675	0.0230554	0.0222013	0.0280105	0.0114038	0.00344368	0.0141312	0.0190713	0.0192601	0.0262762	0.0447971	0.0410815	0.0316044	0.0285745	0.0320418	0.0199004	0.027699	0.0176364	0.0236835	0.0265105	0.0248283	0.0231226	20.0067	0.0305131	0.030364	0.007928	0.019055	0.03424	0.009362	0.016624	0.02105
18.71	0.027804	0.0289484	0.0301551	0.0194707	0.0255038	0.0267004	0.0133003	0.00908476	0.0186637	0.02441	0.0222977	0.019964	0.0383817	0.043148	0.033716	0.0215572	0.0364373	0.0262132	0.0283216	0.0242529	0.0264483	0.0333871	0.0276327	0.0300174	21.0067	0.0363279	0.031336	0.025519	0.032421	0.030341	0.005361	0.011033	0.011624
19.65	0.0235159	0.0274882	0.0318643	0.0181781	0.0259234	0.029602	0.0146082	0.0043787	0.0149629	0.0202891	0.0197806	0.023718	0.0401685	0.0424317	0.0381042	0.0172491	0.0216756	0.0158421	0.0331089	0.0245595	0.0291627	0.0402491	0.0237019	0.0217218
20.59	0.023786	0.0283441	0.0316613	0.011444	0.0196304	0.0289146	0.0179834	0.00667611	0.0145898	0.0253589	0.0183546	0.0275622	0.0414136	0.0401366	0.0375353	0.0178988	0.0313884	0.0209176	0.0273913	0.02592	0.0211495	0.0318583	0.0185364	0.0302298

## Sheet: Fig6E
Time(min)	1 uM Iso									1 uM Epi									1 uM Dob									50 nM Sal
-5.67	-0.00311683	-0.0291807	-0.00647315	0.0102101	0.00206611	0.0252143	-0.0173167	-0.0168358	-0.0179756	-0.00550085	-0.015767	-0.0173619	0.0434233	0.0416038	0.0179378	0.0163782	-0.0331436	-0.0225497	-0.0133685	-0.023583	-0.0354892	0.0220273	0.00888905	0.0135766	-0.0526405	-0.0014452	3.6735e-05	-0.0185903	-0.00709269	-0.00461231	0.0294106	0.0181779	0.0299812	-0.02134	-0.00414453	-0.00121682
-5.32	-0.00669506	-0.0245642	-0.0112506	-0.00358353	-0.0123518	-0.00053181	-0.014571	-0.0150669	-0.0101728	-0.00355584	-0.00854994	-0.0197032	0.0268465	0.0196629	-0.0150795	0.0218443	-0.0324556	-0.0220997	-0.018073	-0.0280599	-0.0296479	-0.00826162	-0.0211374	-0.0152022	-0.0523988	-0.00731766	-0.00364513	-0.021848	-0.0088799	-0.00103468	0.000249544	-0.00740073	0.0102749	-0.0260417	-0.000768959	-0.00218496
-4.97	-0.00519191	-0.022879	-0.0083939	-0.0119084	-0.0159432	-0.00378623	-0.0111283	-0.0132327	-0.0124465	-0.0024955	-0.00698958	-0.011244	0.0258562	0.0142515	-0.0205984	0.018287	-0.0292504	-0.0219049	-0.0114018	-0.0226599	-0.0294212	-0.0134501	-0.0249183	-0.0208828	-0.0428324	-0.00722801	-0.00176873	-0.0206388	-0.00783168	0.00518606	-0.00819601	-0.013973	0.00633264	-0.0181155	-0.00150737	-0.0050208
-4.62	-0.0133364	-0.0242238	-0.016964	-0.0181953	-0.0259206	-0.0158037	-0.00899519	-0.00910046	-0.0145965	-0.00421436	-0.00941609	-0.00770296	0.0230022	-0.00279429	-0.0285013	0.0211158	-0.0275526	-0.0161622	-0.013341	-0.0253264	-0.0297826	-0.0257121	-0.0356752	-0.0276197	-0.036626	-0.00270956	-0.000426283	-0.0248111	-0.00994582	0.00353498	-0.0105454	-0.0197328	-0.00194336	-0.0203587	-0.000462641	-0.00024694
-4.27	-0.00911495	-0.0203165	-0.0096744	-0.0135104	-0.0152986	-0.0073517	-0.00667918	-0.0102821	-0.0149731	-0.00189472	-0.0062249	-0.00755186	0.020886	0.00715458	-0.0328193	0.0253481	-0.0252756	-0.018019	-0.0150519	-0.0199669	-0.0237309	-0.0186459	-0.0264887	-0.0243827	-0.0422656	-0.00816978	-0.00125229	-0.023404	-0.0103756	0.00573407	-0.0178119	-0.0172436	0.00335263	-0.0177714	-0.0011729	-0.00456772
-3.92	-0.0130652	-0.0282499	-0.013245	-0.0134697	-0.0175895	-0.00373956	-0.00570389	-0.00797398	-0.0110011	-0.00240221	-0.00502709	-0.011515	0.027985	0.00831463	-0.0335683	0.0251151	-0.0227823	-0.0165283	-0.0171224	-0.0266781	-0.0313888	-0.0169381	-0.0317847	-0.0190755	-0.0328297	-0.00479167	-0.00138028	-0.0243204	-0.0124975	0.00136764	-0.0186478	-0.0144804	0.0136695	-0.0194931	-0.0045537	-0.00687602
-3.57	-0.0178618	-0.0229616	-0.0188336	-0.0130365	-0.0126708	-0.00700804	-0.00700069	-0.0156374	-0.0150018	-0.00639073	-0.00993656	-0.0166261	0.0305871	0.0109466	-0.0303888	0.0223516	-0.0243902	-0.0122518	-0.0167479	-0.0258777	-0.0293393	-0.0198426	-0.0283034	-0.0204635	-0.0319476	-0.0135078	-0.00251458	-0.0280611	-0.0100855	0.00282292	-0.0146111	-0.0203793	0.00573154	-0.0167885	-0.000810529	-0.0011644
-3.21	-0.0131443	-0.0217516	-0.0192663	-0.0189517	-0.0178234	-0.00950368	-0.009069	-0.0092972	-0.0128813	-0.0123948	-0.00548867	-0.0135044	0.0220741	0.00833747	-0.0308289	0.0184695	-0.0207656	-0.0117598	-0.013392	-0.0231955	-0.0287958	-0.0199672	-0.0294824	-0.0197023	-0.029966	-0.00484714	-0.00313602	-0.0321538	-0.00947738	0.00259926	-0.0152995	-0.0204308	0.00655172	-0.0174865	-0.00522023	-0.000898955
-2.86	-0.0130102	-0.0248729	-0.0111046	-0.0215884	-0.0208122	-0.0113654	-0.00167205	-0.0050694	-0.0123649	-0.004423	-0.00945413	-0.0116808	0.0213213	0.00266067	-0.0400923	0.025662	-0.0165546	-0.00988501	-0.0137519	-0.0200881	-0.0247339	-0.027821	-0.0377727	-0.0268181	-0.026686	-0.00242419	0.00219418	-0.0266068	-0.0140973	0.00979585	-0.0210778	-0.0231748	0.0045349	-0.0129657	-0.000217369	0.000799942
-2.51	-0.0146689	-0.0306879	-0.0194788	-0.0193403	-0.0207263	-0.0137521	-0.000272868	-0.00646463	-0.0125463	-0.00612599	-0.00548645	-0.00972981	0.0248005	0.00679481	-0.0391361	0.0272048	-0.0174101	-0.00927868	-0.01755	-0.0219328	-0.0375629	-0.0281601	-0.0323219	-0.0268151	-0.0237304	-0.00334426	0.00134106	-0.0236568	-0.00946744	0.00229776	-0.0153952	-0.0209258	0.00608074	-0.0139808	-0.00273556	0.00404268
-2.16	-0.0144562	-0.0240848	-0.018963	-0.0152054	-0.014039	-0.01207	-0.00182132	-0.0103642	-0.0191686	-0.0110862	-0.00962984	-0.00931892	0.0269267	0.00824092	-0.0359367	0.023061	-0.0192129	-0.00950481	-0.0143393	-0.0221773	-0.0285667	-0.0228216	-0.0344424	-0.0310925	-0.0270282	-0.012268	-0.00294048	-0.0243622	-0.0101564	-0.00340437	-0.0182025	-0.0202228	0.00927802	-0.0152496	-0.00248446	-0.00321561
-1.81	-0.0133161	-0.0219357	-0.0134622	-0.0247386	-0.0181941	-0.0176968	-0.000991187	-0.00775649	-0.0114888	-0.00390773	-0.00547304	-0.0089401	0.022513	0.000394547	-0.0372617	0.0274672	-0.0158601	-0.0127027	-0.016857	-0.0208378	-0.026395	-0.0274305	-0.0391833	-0.0285762	-0.0225311	-0.0127102	-0.00725879	-0.0237424	-0.0128514	0.00789016	-0.0186395	-0.0289163	0.00591977	-0.0115466	-0.00147991	-0.00337825
-1.46	-0.0150942	-0.0246951	-0.0155675	-0.016838	-0.0183665	-0.0120783	-0.00375884	-0.00627274	-0.0220841	-0.00655904	-0.00562805	-0.0122064	0.0285675	0.00618519	-0.0377571	0.01872	-0.0196572	-0.00785449	-0.0155499	-0.0251118	-0.0274451	-0.0250646	-0.0392292	-0.0262836	-0.0239182	-0.0114648	-0.00160777	-0.0245115	-0.00834701	0.00716667	-0.0199359	-0.0217532	0.0038235	-0.0152557	-0.00234196	-0.00390624
-1.11	-0.0146728	-0.025388	-0.0141142	-0.0149145	-0.011761	-0.015535	0.00119027	-0.00445413	-0.0120839	-0.00963898	-0.0130928	-0.00665814	0.0219926	0.0100692	-0.0373053	0.0157742	-0.0192474	-0.0031747	-0.0124832	-0.0203713	-0.0256485	-0.0210077	-0.0293009	-0.0206871	-0.0191383	-0.00466667	-0.00292245	-0.0262948	-0.00967299	0.00947946	-0.00949436	-0.0189132	0.0119763	-0.0108452	0.00128387	0.00373811
-0.75	-0.0132797	-0.0201364	-0.0114555	-0.0230592	-0.0164205	-0.0154264	-0.0010201	-0.00607529	-0.0114453	-0.00503632	-0.0046268	-0.0120241	0.0216054	0.00208837	-0.0370128	0.0200585	-0.0141687	-0.00175903	-0.0104554	-0.0223515	-0.0239596	-0.0311207	-0.0373166	-0.0274664	-0.02335	-0.00670904	-0.000546156	-0.0223381	-0.00579087	0.00961407	-0.0198588	-0.0337648	0.00153712	-0.014109	0.00292755	0.00146074
-0.4	-0.0109623	-0.0188225	-0.0148027	-0.0173366	-0.0263498	-0.0140073	-0.000998416	-0.0102432	-0.0119035	-0.00887034	-0.00552993	-0.00488171	0.0200125	0.00385375	-0.0364894	0.0177357	-0.0147765	-0.00214379	-0.0120982	-0.0161447	-0.0241642	-0.0240395	-0.0350536	-0.0268366	-0.0226347	-0.011451	0.00134419	-0.0286463	-0.00505271	0.0104785	-0.0172108	-0.0196608	0.00624088	-0.0128584	-0.000815412	0.00116104
-0.05	-0.0147019	-0.0236671	-0.015444	-0.0259327	-0.0175633	-0.0141505	0.000271344	-0.0075943	-0.00993145	-0.00470729	-0.0057849	-0.00779744	0.0189699	0.00222056	-0.0385565	0.0238491	-0.00521907	-0.00995839	-0.00980729	-0.0222943	-0.0237565	-0.0279695	-0.0353016	-0.0273317	-0.0180489	-0.0071322	0.00401987	-0.0223719	-0.00579209	0.00880838	-0.0168719	-0.0219914	0.00131826	-0.00858938	0.00259775	-0.00143724
0.35	-0.0540071	-0.0538178	-0.0460183	-0.0602694	-0.0513425	-0.0497372	-0.0322799	-0.0596535	-0.0613899	-0.0887051	-0.0887744	-0.0892652	-0.077634	-0.0908855	-0.114483	-0.0918662	-0.106733	-0.108757	-0.0829129	-0.0814628	-0.0882111	-0.0999987	-0.108704	-0.090365	-0.108995	-0.0943619	-0.0865297	-0.0794365	-0.085847	-0.0703327	-0.110747	-0.110878	-0.0540325	-0.0960826	-0.0687448	-0.0790361
0.7	-0.0698666	-0.0723226	-0.0633026	-0.0808618	-0.0760481	-0.0776671	-0.0698326	-0.0785792	-0.0853489	-0.100805	-0.108551	-0.102665	-0.104642	-0.112306	-0.135635	-0.110138	-0.124077	-0.123841	-0.0933205	-0.094613	-0.0984964	-0.120437	-0.127235	-0.114536	-0.125255	-0.119904	-0.109595	-0.100592	-0.102801	-0.0883225	-0.128724	-0.129271	-0.086352	-0.119675	-0.095927	-0.110781
1.05	-0.08257	-0.0809183	-0.0757611	-0.0964475	-0.0928401	-0.0938584	-0.0846845	-0.097952	-0.0989844	-0.11262	-0.117244	-0.11767	-0.116902	-0.129713	-0.148902	-0.127899	-0.141847	-0.138357	-0.107968	-0.108498	-0.113161	-0.13487	-0.14459	-0.130226	-0.142739	-0.134876	-0.126994	-0.117675	-0.119939	-0.101756	-0.144289	-0.145513	-0.112891	-0.141281	-0.119923	-0.132561
1.4	-0.0983141	-0.100512	-0.0941341	-0.110631	-0.106725	-0.110868	-0.101754	-0.11162	-0.116038	-0.13259	-0.136992	-0.135432	-0.138802	-0.146814	-0.164382	-0.13907	-0.153434	-0.154773	-0.121517	-0.123821	-0.126403	-0.151888	-0.157966	-0.143676	-0.153826	-0.149258	-0.144144	-0.13194	-0.13084	-0.121434	-0.158095	-0.158927	-0.131346	-0.156192	-0.139676	-0.145414
1.75	-0.114041	-0.111848	-0.104921	-0.126474	-0.119317	-0.128158	-0.113696	-0.123395	-0.126578	-0.137569	-0.143498	-0.141995	-0.153165	-0.161563	-0.176357	-0.152332	-0.167628	-0.165852	-0.131723	-0.132783	-0.135097	-0.161703	-0.169238	-0.161231	-0.164563	-0.161105	-0.152165	-0.143295	-0.140846	-0.128633	-0.167035	-0.17256	-0.146687	-0.167816	-0.152035	-0.157753
2.1	-0.117732	-0.119591	-0.121633	-0.137301	-0.130972	-0.13438	-0.128379	-0.136093	-0.138042	-0.150077	-0.156407	-0.154009	-0.158791	-0.165992	-0.180951	-0.160679	-0.178675	-0.176709	-0.145344	-0.145761	-0.147566	-0.168686	-0.173657	-0.165613	-0.171945	-0.169342	-0.163798	-0.155588	-0.147883	-0.139381	-0.178388	-0.175074	-0.159665	-0.17707	-0.165801	-0.172049
2.45	-0.131911	-0.127166	-0.126377	-0.145254	-0.141284	-0.141742	-0.134494	-0.143814	-0.146968	-0.154326	-0.160965	-0.161162	-0.169753	-0.176232	-0.192486	-0.166994	-0.181033	-0.183388	-0.148539	-0.149738	-0.155718	-0.179493	-0.177439	-0.174086	-0.177217	-0.176248	-0.1694	-0.160242	-0.156529	-0.144641	-0.186012	-0.183337	-0.167406	-0.182113	-0.170497	-0.17572
2.8	-0.129275	-0.132232	-0.127137	-0.151793	-0.148716	-0.150269	-0.144292	-0.150828	-0.151292	-0.158425	-0.163159	-0.161972	-0.175115	-0.177893	-0.194748	-0.171666	-0.184979	-0.187718	-0.148387	-0.150841	-0.152451	-0.180904	-0.182989	-0.179751	-0.180527	-0.181144	-0.177045	-0.159173	-0.155302	-0.147084	-0.189639	-0.185209	-0.173004	-0.18543	-0.177224	-0.181702
3.15	-0.137524	-0.139743	-0.135992	-0.162419	-0.159907	-0.156696	-0.150853	-0.15366	-0.157698	-0.163701	-0.170959	-0.168796	-0.182805	-0.190566	-0.20168	-0.174227	-0.187646	-0.190609	-0.153653	-0.157476	-0.159107	-0.188014	-0.189584	-0.186232	-0.183508	-0.181708	-0.177862	-0.166536	-0.162677	-0.153318	-0.195286	-0.194218	-0.184576	-0.191667	-0.18098	-0.185554
3.5	-0.140252	-0.142636	-0.139679	-0.164296	-0.161973	-0.161702	-0.153522	-0.159553	-0.16148	-0.165079	-0.170375	-0.169413	-0.187484	-0.191615	-0.205813	-0.178231	-0.192958	-0.193072	-0.155336	-0.157394	-0.160868	-0.191573	-0.195275	-0.187751	-0.186075	-0.187003	-0.180761	-0.167936	-0.163988	-0.157239	-0.198907	-0.196747	-0.184982	-0.193494	-0.184628	-0.189376
3.85	-0.147262	-0.148136	-0.145935	-0.169667	-0.166048	-0.167354	-0.158972	-0.166217	-0.167028	-0.174319	-0.176399	-0.174935	-0.19174	-0.19494	-0.210041	-0.185596	-0.194962	-0.1981	-0.159666	-0.162642	-0.164189	-0.193105	-0.198355	-0.191447	-0.192018	-0.190576	-0.186099	-0.172259	-0.16849	-0.165301	-0.200234	-0.200933	-0.188996	-0.193948	-0.190219	-0.191423
4.2	-0.145778	-0.149422	-0.145935	-0.169368	-0.167478	-0.168272	-0.162711	-0.167468	-0.166826	-0.171186	-0.177514	-0.176036	-0.191047	-0.195937	-0.209574	-0.182788	-0.194748	-0.196022	-0.158084	-0.161726	-0.165523	-0.191711	-0.197751	-0.191398	-0.189224	-0.189259	-0.181933	-0.172609	-0.168025	-0.161699	-0.197954	-0.199382	-0.189546	-0.195274	-0.189868	-0.191931
4.55	-0.148702	-0.152235	-0.148567	-0.17809	-0.169461	-0.17032	-0.167456	-0.170175	-0.173166	-0.172075	-0.1783	-0.178189	-0.191721	-0.197302	-0.210566	-0.18868	-0.197022	-0.199643	-0.165377	-0.166901	-0.169282	-0.19663	-0.197346	-0.19444	-0.19119	-0.191241	-0.187355	-0.174531	-0.170208	-0.162877	-0.20207	-0.200101	-0.190701	-0.200044	-0.194351	-0.194292
4.9	-0.156109	-0.160162	-0.155787	-0.175733	-0.172484	-0.174536	-0.169029	-0.175563	-0.175623	-0.180471	-0.182584	-0.185981	-0.196221	-0.198259	-0.21198	-0.186999	-0.200046	-0.198572	-0.168021	-0.172989	-0.173397	-0.196633	-0.200113	-0.196556	-0.19008	-0.191696	-0.188135	-0.181519	-0.174919	-0.16917	-0.203272	-0.200438	-0.192786	-0.199874	-0.193852	-0.195657
5.25	-0.155989	-0.157813	-0.155274	-0.180521	-0.175037	-0.174183	-0.170933	-0.175583	-0.17561	-0.177932	-0.180952	-0.179233	-0.19635	-0.199796	-0.212317	-0.187012	-0.196702	-0.202481	-0.163473	-0.167999	-0.169767	-0.196526	-0.199698	-0.196422	-0.192888	-0.19348	-0.189575	-0.178471	-0.173133	-0.167366	-0.20366	-0.20205	-0.192056	-0.201525	-0.193206	-0.195459
5.6	-0.15867	-0.159402	-0.158642	-0.181038	-0.174775	-0.174639	-0.17378	-0.175014	-0.180608	-0.179567	-0.183011	-0.181821	-0.195103	-0.199029	-0.212715	-0.187826	-0.198124	-0.199096	-0.16635	-0.17048	-0.172072	-0.197047	-0.198485	-0.195808	-0.193561	-0.192924	-0.188676	-0.179921	-0.176314	-0.168648	-0.202245	-0.204534	-0.193097	-0.199689	-0.195437	-0.198816
5.96	-0.162122	-0.163739	-0.162877	-0.183743	-0.179584	-0.18017	-0.175199	-0.18017	-0.185864	-0.180902	-0.186627	-0.186426	-0.198427	-0.199915	-0.211842	-0.195004	-0.202877	-0.204234	-0.170055	-0.172231	-0.174374	-0.196781	-0.200823	-0.198673	-0.198472	-0.197315	-0.193387	-0.185074	-0.179757	-0.172909	-0.204852	-0.204369	-0.196213	-0.205575	-0.197404	-0.199556
6.31	-0.160805	-0.162049	-0.159628	-0.182282	-0.181478	-0.181264	-0.172477	-0.178853	-0.182971	-0.179458	-0.183682	-0.183711	-0.196852	-0.201953	-0.213466	-0.186402	-0.2014	-0.199673	-0.16746	-0.170892	-0.173942	-0.198124	-0.199064	-0.200221	-0.190908	-0.192708	-0.190236	-0.185759	-0.180508	-0.171033	-0.204125	-0.205901	-0.196209	-0.200433	-0.195072	-0.199224
6.66	-0.160996	-0.161966	-0.160217	-0.180109	-0.176558	-0.177316	-0.175211	-0.177924	-0.179862	-0.179496	-0.183217	-0.184191	-0.19579	-0.196418	-0.208054	-0.190908	-0.198134	-0.20163	-0.16847	-0.17117	-0.172545	-0.194421	-0.195086	-0.196359	-0.194143	-0.192882	-0.190814	-0.181605	-0.17615	-0.173525	-0.201672	-0.200554	-0.192067	-0.201684	-0.195809	-0.198912
7.01	-0.16081	-0.160607	-0.160698	-0.18457	-0.182485	-0.18057	-0.180686	-0.183859	-0.185204	-0.177307	-0.181776	-0.180334	-0.197815	-0.200636	-0.212503	-0.192265	-0.203387	-0.205791	-0.165071	-0.168953	-0.17144	-0.198179	-0.201603	-0.197888	-0.195661	-0.197326	-0.193947	-0.180368	-0.175578	-0.168894	-0.20746	-0.205585	-0.195738	-0.206186	-0.1982	-0.201485
7.36	-0.163001	-0.166018	-0.160701	-0.183908	-0.184236	-0.185661	-0.178761	-0.181964	-0.182014	-0.178609	-0.186273	-0.184925	-0.198693	-0.201626	-0.212082	-0.191616	-0.201093	-0.202267	-0.164861	-0.168555	-0.172486	-0.199445	-0.198644	-0.197837	-0.193675	-0.196353	-0.193772	-0.182211	-0.175247	-0.173358	-0.205147	-0.203321	-0.196779	-0.202753	-0.199151	-0.200326
7.71	-0.164525	-0.163886	-0.161815	-0.183223	-0.181802	-0.179018	-0.180615	-0.182309	-0.183313	-0.181528	-0.183479	-0.183992	-0.19531	-0.198906	-0.210797	-0.189791	-0.199933	-0.203113	-0.166335	-0.171289	-0.173518	-0.195341	-0.198372	-0.197469	-0.193958	-0.19426	-0.190646	-0.182636	-0.175731	-0.173052	-0.202969	-0.200601	-0.195916	-0.202546	-0.197906	-0.199128
8.06	-0.164176	-0.167172	-0.166649	-0.183895	-0.181603	-0.180275	-0.179512	-0.186609	-0.183913	-0.182167	-0.185523	-0.18584	-0.200358	-0.198617	-0.20937	-0.19021	-0.199001	-0.200899	-0.170881	-0.172442	-0.173452	-0.197104	-0.196925	-0.196016	-0.194313	-0.196352	-0.191682	-0.184946	-0.177045	-0.17865	-0.203644	-0.202532	-0.195652	-0.202878	-0.198313	-0.201475
8.41	-0.163255	-0.164155	-0.160397	-0.182849	-0.178989	-0.180323	-0.178989	-0.181005	-0.18115	-0.179506	-0.181927	-0.183042	-0.194138	-0.195363	-0.207569	-0.189386	-0.197672	-0.20002	-0.167634	-0.171351	-0.172467	-0.193209	-0.194875	-0.193219	-0.190268	-0.194268	-0.192317	-0.180991	-0.176463	-0.172381	-0.200835	-0.20097	-0.190944	-0.201038	-0.197842	-0.20014
8.76	-0.166187	-0.167754	-0.164736	-0.186652	-0.181155	-0.182213	-0.179915	-0.180001	-0.180989	-0.183976	-0.186348	-0.184033	-0.195617	-0.197883	-0.209419	-0.188945	-0.198588	-0.198621	-0.168768	-0.171616	-0.174196	-0.200238	-0.19887	-0.195809	-0.190821	-0.194842	-0.191683	-0.183878	-0.178028	-0.17386	-0.203006	-0.202375	-0.194231	-0.201893	-0.195384	-0.197884
9.11	-0.16433	-0.165764	-0.163314	-0.181804	-0.182183	-0.1796	-0.180209	-0.18121	-0.182315	-0.179128	-0.183661	-0.181921	-0.193345	-0.195149	-0.208316	-0.189278	-0.196509	-0.19771	-0.168056	-0.17152	-0.172331	-0.194279	-0.195302	-0.192085	-0.191624	-0.192993	-0.188719	-0.182769	-0.177905	-0.171827	-0.201265	-0.201179	-0.193422	-0.200821	-0.195222	-0.198841
9.46	-0.165199	-0.16512	-0.166815	-0.187278	-0.180184	-0.180354	-0.179768	-0.182016	-0.182218	-0.179627	-0.183122	-0.182127	-0.19467	-0.196689	-0.206474	-0.187664	-0.197878	-0.202217	-0.165434	-0.171027	-0.172192	-0.194695	-0.197428	-0.193898	-0.190008	-0.195631	-0.191403	-0.181538	-0.176377	-0.175428	-0.200594	-0.199656	-0.192489	-0.201211	-0.19544	-0.199693
9.81	-0.165357	-0.165849	-0.163671	-0.183932	-0.180344	-0.179289	-0.179829	-0.182457	-0.181977	-0.18083	-0.185059	-0.182471	-0.193928	-0.192472	-0.20653	-0.192224	-0.19775	-0.19785	-0.16796	-0.172268	-0.172606	-0.192593	-0.194228	-0.193583	-0.187987	-0.190933	-0.188889	-0.185068	-0.17691	-0.173464	-0.200525	-0.198084	-0.193591	-0.201011	-0.195625	-0.197244
10.17	-0.163401	-0.166687	-0.162255	-0.183963	-0.180524	-0.182008	-0.178393	-0.179157	-0.181971	-0.17916	-0.182486	-0.180475	-0.194439	-0.195825	-0.207178	-0.187105	-0.19592	-0.197332	-0.167862	-0.168985	-0.171365	-0.193147	-0.198332	-0.192487	-0.189325	-0.192068	-0.187019	-0.182485	-0.174817	-0.17452	-0.202429	-0.199644	-0.194129	-0.201475	-0.192947	-0.196854
10.52	-0.1661	-0.167275	-0.163338	-0.183219	-0.180998	-0.178927	-0.178472	-0.178628	-0.179842	-0.182227	-0.186444	-0.184355	-0.19428	-0.194098	-0.204835	-0.187449	-0.196083	-0.195504	-0.169941	-0.172238	-0.173724	-0.192324	-0.194618	-0.196247	-0.186521	-0.190156	-0.188113	-0.182798	-0.178596	-0.172905	-0.200119	-0.202144	-0.191654	-0.196945	-0.193744	-0.194412
10.87	-0.16478	-0.16815	-0.163827	-0.181859	-0.17984	-0.180172	-0.180375	-0.182059	-0.186352	-0.183216	-0.182594	-0.182078	-0.192343	-0.194775	-0.209078	-0.186269	-0.196645	-0.19761	-0.169194	-0.1711	-0.171645	-0.191812	-0.196371	-0.192871	-0.190077	-0.19219	-0.187454	-0.183353	-0.178118	-0.175745	-0.198268	-0.196786	-0.192138	-0.199826	-0.194868	-0.199103
11.22	-0.162661	-0.163973	-0.164103	-0.18184	-0.177997	-0.180857	-0.177253	-0.17875	-0.181451	-0.175873	-0.180906	-0.180984	-0.19336	-0.19655	-0.206946	-0.186963	-0.194889	-0.195437	-0.164728	-0.167518	-0.174508	-0.193345	-0.195439	-0.195672	-0.186655	-0.19002	-0.186882	-0.17993	-0.173723	-0.171218	-0.197797	-0.19492	-0.193498	-0.197206	-0.193368	-0.194785
11.57	-0.165424	-0.168798	-0.164691	-0.182658	-0.179539	-0.180176	-0.177437	-0.180855	-0.183174	-0.179307	-0.183708	-0.181224	-0.191054	-0.192155	-0.203622	-0.187205	-0.1973	-0.199346	-0.16766	-0.169889	-0.17291	-0.191942	-0.192555	-0.190185	-0.189224	-0.191049	-0.188989	-0.181868	-0.176547	-0.174102	-0.198409	-0.196097	-0.192407	-0.199306	-0.195576	-0.196296
11.92	-0.16631	-0.167187	-0.164866	-0.179564	-0.176921	-0.175332	-0.177757	-0.178094	-0.180928	-0.179754	-0.183073	-0.180204	-0.188539	-0.192976	-0.202277	-0.184058	-0.195365	-0.198282	-0.167116	-0.168942	-0.173001	-0.187631	-0.190328	-0.188403	-0.185666	-0.188438	-0.187957	-0.180017	-0.176149	-0.173126	-0.196611	-0.193755	-0.189585	-0.197191	-0.191246	-0.195836
12.27	-0.164863	-0.16186	-0.161224	-0.18041	-0.17684	-0.178479	-0.177159	-0.180135	-0.181829	-0.176935	-0.178879	-0.17642	-0.1907	-0.193401	-0.200863	-0.186613	-0.194719	-0.196341	-0.165541	-0.169115	-0.16923	-0.189037	-0.189667	-0.189962	-0.188597	-0.192361	-0.186555	-0.179599	-0.17493	-0.170766	-0.194738	-0.193981	-0.187776	-0.19709	-0.192422	-0.195065
12.62	-0.164479	-0.165445	-0.163985	-0.177748	-0.17427	-0.174633	-0.176367	-0.178978	-0.183223	-0.179326	-0.18054	-0.182504	-0.188693	-0.188007	-0.199359	-0.187316	-0.193407	-0.195582	-0.166379	-0.169637	-0.171787	-0.186608	-0.189205	-0.185659	-0.185656	-0.188623	-0.185117	-0.18106	-0.177552	-0.172253	-0.192445	-0.191534	-0.184666	-0.197785	-0.193166	-0.19338
12.97	-0.16177	-0.164169	-0.162774	-0.178828	-0.176629	-0.174121	-0.175107	-0.177391	-0.17996	-0.17691	-0.180214	-0.179415	-0.187836	-0.189247	-0.197655	-0.183543	-0.191265	-0.192402	-0.164468	-0.167919	-0.173273	-0.185631	-0.189098	-0.189619	-0.184213	-0.189764	-0.182738	-0.17848	-0.174762	-0.169993	-0.193225	-0.193009	-0.185658	-0.195458	-0.190125	-0.194231
13.32	-0.163934	-0.16471	-0.161198	-0.179786	-0.176796	-0.176181	-0.174925	-0.177312	-0.179553	-0.177074	-0.182668	-0.181168	-0.185971	-0.186146	-0.19801	-0.182869	-0.19151	-0.195911	-0.166202	-0.168569	-0.170141	-0.1839	-0.187088	-0.183136	-0.188172	-0.18733	-0.184446	-0.179347	-0.174266	-0.169977	-0.191643	-0.191358	-0.184203	-0.196933	-0.19185	-0.192123
13.67	-0.163601	-0.164497	-0.161568	-0.177901	-0.174646	-0.172815	-0.175914	-0.181012	-0.178342	-0.178056	-0.1814	-0.178967	-0.184769	-0.186451	-0.197486	-0.181803	-0.190865	-0.192541	-0.170075	-0.169994	-0.171832	-0.183921	-0.187775	-0.184912	-0.186589	-0.185442	-0.183521	-0.178954	-0.175771	-0.170768	-0.191551	-0.189537	-0.184145	-0.193843	-0.191244	-0.192857
14.02	-0.162724	-0.163549	-0.161641	-0.177284	-0.175727	-0.178679	-0.177857	-0.177453	-0.180497	-0.176951	-0.182424	-0.178613	-0.189492	-0.188263	-0.200053	-0.18264	-0.192209	-0.192467	-0.165949	-0.168629	-0.170548	-0.18735	-0.187419	-0.186311	-0.185004	-0.189277	-0.185606	-0.178726	-0.172894	-0.17032	-0.194965	-0.192305	-0.184157	-0.197211	-0.188643	-0.191105
14.37	-0.161411	-0.163803	-0.159728	-0.177374	-0.175021	-0.173171	-0.168387	-0.169914	-0.173828	-0.175117	-0.179606	-0.178712	-0.185507	-0.186476	-0.198269	-0.176632	-0.187648	-0.191747	-0.165236	-0.168715	-0.17034	-0.185778	-0.186583	-0.185358	-0.180537	-0.182091	-0.180927	-0.180591	-0.173372	-0.172402	-0.190784	-0.190712	-0.185236	-0.188504	-0.183644	-0.186442
14.72	-0.159803	-0.162776	-0.15866	-0.176157	-0.17457	-0.173264	-0.175666	-0.179682	-0.179307	-0.172365	-0.175927	-0.174793	-0.183562	-0.186964	-0.196565	-0.182958	-0.190357	-0.191421	-0.162141	-0.164233	-0.167021	-0.186012	-0.184859	-0.184619	-0.182544	-0.185863	-0.183158	-0.175672	-0.171798	-0.169943	-0.191966	-0.190512	-0.184411	-0.196424	-0.189891	-0.190324
15.07	-0.161774	-0.162665	-0.161432	-0.174754	-0.174231	-0.173202	-0.171142	-0.173693	-0.174731	-0.174271	-0.178482	-0.176069	-0.185554	-0.186981	-0.196252	-0.180965	-0.186771	-0.188931	-0.164701	-0.165831	-0.169968	-0.184434	-0.185071	-0.183792	-0.180398	-0.183441	-0.179408	-0.177812	-0.17566	-0.169293	-0.190894	-0.189692	-0.184583	-0.19052	-0.184949	-0.18674
15.43	-0.161062	-0.161615	-0.162529	-0.175373	-0.173962	-0.174307	-0.173456	-0.175055	-0.17641	-0.175535	-0.178597	-0.176144	-0.183643	-0.186385	-0.196464	-0.184522	-0.187916	-0.190081	-0.164305	-0.167753	-0.16831	-0.186962	-0.187072	-0.185569	-0.180975	-0.184714	-0.181837	-0.177657	-0.17336	-0.168534	-0.190844	-0.190294	-0.188041	-0.192669	-0.190135	-0.189225
15.78	-0.160811	-0.164239	-0.161452	-0.1723	-0.170397	-0.169553	-0.176444	-0.176578	-0.1787	-0.175227	-0.18018	-0.175782	-0.182782	-0.181845	-0.191767	-0.181944	-0.1884	-0.191766	-0.164012	-0.167526	-0.169681	-0.180529	-0.182664	-0.180658	-0.180694	-0.185524	-0.181709	-0.178235	-0.174326	-0.173481	-0.188505	-0.185456	-0.181241	-0.19365	-0.188231	-0.192214
16.13	-0.159531	-0.16013	-0.155002	-0.1741	-0.170246	-0.170849	-0.173498	-0.174935	-0.180283	-0.17023	-0.178519	-0.170959	-0.181348	-0.182431	-0.191486	-0.179343	-0.192037	-0.191015	-0.162215	-0.164918	-0.166785	-0.182233	-0.182603	-0.181313	-0.185211	-0.187267	-0.185632	-0.173348	-0.172458	-0.166136	-0.187091	-0.185166	-0.181343	-0.192888	-0.188637	-0.190508
16.48	-0.160168	-0.162388	-0.159644	-0.172204	-0.168941	-0.170802	-0.171737	-0.173819	-0.177999	-0.173203	-0.177452	-0.175546	-0.180794	-0.183768	-0.193222	-0.181592	-0.190297	-0.189433	-0.162832	-0.1659	-0.173938	-0.179749	-0.183852	-0.181396	-0.181615	-0.183487	-0.179724	-0.180693	-0.170939	-0.170426	-0.18705	-0.185442	-0.181274	-0.194027	-0.186827	-0.19024
16.83	-0.157442	-0.158121	-0.157747	-0.174851	-0.171587	-0.17154	-0.169548	-0.17336	-0.174234	-0.171438	-0.17323	-0.17191	-0.181651	-0.184017	-0.195157	-0.178935	-0.187336	-0.188158	-0.159347	-0.16429	-0.167212	-0.183718	-0.184166	-0.183037	-0.177635	-0.181955	-0.179915	-0.175749	-0.169505	-0.167237	-0.189307	-0.185672	-0.18442	-0.189993	-0.187099	-0.188278
17.18	-0.160707	-0.160739	-0.158328	-0.171024	-0.168811	-0.169053	-0.171547	-0.175057	-0.177263	-0.172924	-0.175155	-0.173801	-0.180908	-0.182203	-0.190841	-0.181321	-0.188913	-0.190668	-0.162071	-0.164484	-0.168021	-0.179214	-0.181427	-0.17859	-0.179263	-0.184865	-0.178987	-0.174851	-0.172476	-0.166793	-0.185526	-0.184903	-0.180385	-0.19075	-0.187577	-0.187767
17.53	-0.157443	-0.157825	-0.156488	-0.172992	-0.169781	-0.171085	-0.171508	-0.172549	-0.175317	-0.170588	-0.17581	-0.173654	-0.179795	-0.18341	-0.193663	-0.178826	-0.18692	-0.18766	-0.161542	-0.162888	-0.166692	-0.181927	-0.183682	-0.180454	-0.178663	-0.184649	-0.179104	-0.174843	-0.169625	-0.166827	-0.190173	-0.184997	-0.180244	-0.188388	-0.184882	-0.186786
17.88	-0.158174	-0.160768	-0.158612	-0.170149	-0.166499	-0.167323	-0.169565	-0.171123	-0.17504	-0.175382	-0.175482	-0.175001	-0.177282	-0.179679	-0.190068	-0.177274	-0.188761	-0.188239	-0.1631	-0.16467	-0.165432	-0.17839	-0.180606	-0.176174	-0.178764	-0.182095	-0.179138	-0.17687	-0.172764	-0.171227	-0.183372	-0.182759	-0.176847	-0.191345	-0.184659	-0.187495
18.23	-0.156675	-0.160364	-0.156271	-0.17196	-0.167238	-0.168931	-0.171657	-0.173008	-0.175525	-0.16931	-0.174898	-0.1725	-0.180049	-0.17971	-0.188738	-0.17967	-0.187961	-0.190219	-0.159284	-0.164734	-0.167841	-0.178676	-0.178811	-0.178766	-0.181204	-0.183889	-0.182111	-0.171905	-0.169658	-0.165962	-0.185646	-0.182927	-0.178341	-0.192734	-0.186207	-0.188692
18.59	-0.159042	-0.159484	-0.160609	-0.170329	-0.168351	-0.166026	-0.168706	-0.169623	-0.172893	-0.172132	-0.174897	-0.174628	-0.178172	-0.180351	-0.189342	-0.174226	-0.182851	-0.184998	-0.161169	-0.166092	-0.168903	-0.178702	-0.17873	-0.176842	-0.176417	-0.178988	-0.1761	-0.177131	-0.173193	-0.167981	-0.185794	-0.181982	-0.176575	-0.187965	-0.180594	-0.183812
18.94	-0.152875	-0.158577	-0.156984	-0.170669	-0.166032	-0.164465	-0.170676	-0.170561	-0.174216	-0.169456	-0.172773	-0.17007	-0.176044	-0.175896	-0.189059	-0.178061	-0.186967	-0.187954	-0.16088	-0.162172	-0.164173	-0.176197	-0.177785	-0.176816	-0.179512	-0.181314	-0.177548	-0.171053	-0.168544	-0.164626	-0.183017	-0.181803	-0.173583	-0.192513	-0.185662	-0.185343
19.29	-0.159246	-0.157216	-0.157403	-0.16909	-0.166256	-0.166109	-0.171609	-0.172899	-0.17395	-0.169186	-0.175417	-0.173277	-0.175807	-0.177625	-0.186285	-0.177362	-0.186991	-0.187194	-0.161181	-0.166884	-0.164152	-0.176993	-0.179265	-0.1783	-0.177941	-0.182188	-0.17987	-0.173935	-0.168148	-0.166018	-0.182208	-0.180684	-0.177486	-0.188719	-0.185969	-0.186938
19.64	-0.157075	-0.161058	-0.157313	-0.167339	-0.163627	-0.164648	-0.171032	-0.170348	-0.173048	-0.170516	-0.173757	-0.172382	-0.174721	-0.175807	-0.186778	-0.177839	-0.185615	-0.190021	-0.160928	-0.164157	-0.164721	-0.174942	-0.175711	-0.174105	-0.177091	-0.182592	-0.176771	-0.174704	-0.168994	-0.166733	-0.178275	-0.181702	-0.172753	-0.191203	-0.185197	-0.186084
19.99	-0.154421	-0.153827	-0.153033				-0.164591	-0.166726	-0.169237	-0.167584	-0.170917	-0.170226				-0.172626	-0.182875	-0.183571	-0.15787	-0.160288	-0.162773				-0.174786	-0.176955	-0.174549	-0.169444	-0.16583	-0.163124				-0.184064	-0.180759	-0.182298

## Sheet: Fig6F
log [ligand]	Iso									Epi									Dob									Sal
-5	68.3898	79.9025	95.3606	72.9693	102.983	94.7493	83.9026	89.767	98.2933	100.207	98.4362	103.172	104.94	99.0042	106.744	95.7213	98.638	94.727	119.688	107.574	100.742	91.6004	78.5168	85.1737	94.232	94.1759	97.5983	121.286	119.435	114.295	118.74	106.737	105.62	119.351	121.61	110.975
-6	87.3952	104.756	104.364	87.3151	104.508	101.484	87.8964	98.4282	103.372	98.4552	101.684	102.504	103.536	101.639	110.824	102.267	102.289	109.119	108.466	107.922	106.281	80.2188	81.502	73.6097	93.7781	93.3015	89.4941	109.177	109.052	102.685	93.2764	93.734	92.6293	101	104.625	102.019
-7	101.889	110.238	107.203	114.896	114.516	103.716	100.985	109.321	109.228	114.114	113.716	118.95	99.465	103.02	108.855	112.208	112.207	113.238	97.3588	95.0236	95.4356	40.6965	44.2559	46.0637	62.7568	67.7959	58.9981	108.78	109.467	102.97	88.4449	79.2807	83.1129	98.5649	104.559	101.449
-8	105.44	116.198	111.748	97.3427	102.264	112.676	101.466	105.897	106.692	105.498	101.829	97.6481	77.3453	65.062	77.3666	93.3814	91.8188	88.6033	57.3517	54.0024	56.9269	4.57579	17.0831	7.32115	6.33275	9.80426	1.8509	111.071	106.868	93.0336	86.6895	79.1971	74.8681	95.7963	100.617	86.1278
-9	84.2654	101.228	99.3922	46.9307	74.6283	75.5707	78.9411	85.0871	83.6652	67.9905	61.2274	60.5636	21.0441	15.7756	20.2611	46.2552	45.166	34.1087	24.9364	37.922	26.3959	-1.72871	-4.61571	-14.5779	4.6638	5.51713	-9.41258	94.069	91.5048	62.9944	55.6446	42.2478	50.0143	78.7367	82.0438	55.5782
-10	40.7357	54.9034	56.0085	37.6099	35.4094	29.1954	13.0524	36.4853	45.9618	36.6045	35.9624	21.4785	7.56891	-2.2793	0.194756	19.0484	10.4765	12.3914	31.0613	24.3631	30.656	-3.55791	-0.60963	-16.693	14.8089	14.5459	10.4732	42.5445	53.9659	10.4343	22.3461	-6.25278	-13.2207	29.1874	34.004	2.67751
-11	9.70413	17.3845	19.8808	-4.61517	14.8991	2.27363	-3.6741	10.5461	15.3059	14.919	16.6513	19.0567	-11.2479	-25.7898	-1.1425	8.61582	5.26383	11.7201	26.9897	27.3826	26.402	-10.9962	5.02226	-6.6507	6.95058	13.1863	14.3293	23.1637	21.8063	-0.415263	-17.2172	-4.53855	-34.8403	7.6269	2.20653	-0.523599
-12	-9.41154	1.6469	0.150798	-2.89339	-7.92044	-4.98637	-16.2336	8.68339	2.70343	11.1054	13.425	4.04912	-19.7549	29.0614	6.18263	5.70905	13.4357	8.79432	-3.83364	-3.60232	14.0815	-27.0176	3.9854	-4.4416	5.49192	9.93081	7.83981	5.915	11.3004	-19.2041	-22.1255	-26.047	-37.0983	-6.92917	-7.0542	-17.3314

## Sheet: Fig6H
Time (min)	1 uM Iso												1 uM Epi												1 uM Dob												50 nM Sal
-5.67	0.004614	-0.00441	0.005572	-0.01094	-0.00708	-0.00885	0.001195	-0.00018	-0.00401	-0.00492	-0.0005	-0.00497	0.00041	-0.00612	-0.00585	-0.00749	-0.00953	-0.00881	-0.00313	-0.00397	-0.00584	-0.00183	-0.00441	-0.00458	0.006206	-0.00058	-0.00325	-0.00179	0.000992	-0.00297	-0.00297	-0.00287	-0.00116	-0.00354	0.001869	-0.00238	0.00051754	-0.00204	-0.00214	-0.00666	-0.01271	-4.4e-05	-0.00431	-0.00425	-0.0033	0.004328	-0.00304	-0.00157
-4.97	0.00418	-0.00594	0.002139	0.000294	-0.00474	-0.00345	0.002509	0.002069	-0.00228	0.000779	0.002047	-0.00279	0.002291	-0.00476	0.000796	-0.00179	-0.00152	-0.00173	0.003937	-0.00092	0.00253	0.002949	-0.00023	0.004161	0.004297	0.001066	-0.00457	-0.00042	0.00403	-0.00131	0.00041	0.004396	0.00332	-0.00037	0.005121	-0.00042	0.00232627	0.001371	-0.00056	0.001009	-0.00601	0.001857	0.00237	0.003248	0.002094	0.004983	-0.00297	0.002074
-4.27	0.003685	-0.00729	0.001458	0.00193	-0.00227	-0.00083	-0.00157	0.000683	-0.00431	0.001702	-0.00014	-0.00027	0.002838	-0.00137	-0.00163	-0.00159	0.000695	-0.00017	0.001209	-0.0042	-0.00273	-0.00122	-0.00245	0.002273	0.005392	0.002117	-0.00343	0.003603	0.003377	-0.00055	-0.00271	-0.00078	-8.7e-05	-0.00133	0.006508	0.000618	0.00184814	0.001937	4.77e-05	-6.5e-05	-0.00424	0.004777	0.00235	0.001015	-0.00072	0.003799	-0.00058	0.00038
-3.57	0.002166	-0.00638	0.00193	-0.00082	-0.00834	-0.00381	2.11e-05	0.00056	-0.00235	0.000397	0.003483	-0.00216	0.005133	-0.00025	-0.00328	-0.0036	-0.00289	0.000508	0.003164	-0.00305	0.000238	-0.001	-0.00294	0.004547	0.002872	0.0029	-0.00301	0.000346	0.001058	-0.00043	-0.00158	-0.00121	0.000172	-0.00081	0.003001	-0.00053	0.00378176	0.000411	0.00155	-0.00209	-0.00884	0.001179	0.001483	-0.00351	-0.00127	0.003432	-0.00119	-0.00018
-2.87	0.00148	-0.00656	-0.00035	0.000556	-0.00433	-0.00252	-0.0006	0.003703	-0.00231	0.000442	0.000667	-0.00176	0.000552	0.000158	-8.9e-05	-0.00249	0.000339	0.003424	0.002893	-0.00181	0.001697	0.001418	0.000169	-7.1e-05	0.003031	0.000608	-0.00563	0.003303	0.003416	-0.00163	-0.00172	0.002861	0.003011	-0.00108	0.002115	0.00064	-0.0017688	0.001066	-0.00095	0.000141	-0.00572	0.002222	0.000969	0.000468	0.001284	0.001906	-0.00245	-0.00025
-2.17	0.004486	-0.00452	0.001137	0.000712	-0.00319	-0.00242	0.000676	0.002799	-0.00151	-0.00146	0.000592	-0.00395	0.001366	3.53e-05	0.000804	-0.0005	0.000817	0.000213	0.006708	0.001224	0.001988	0.001589	-0.00467	0.000761	0.004213	0.000644	-0.00255	0.002608	0.002535	0.001422	0.002724	0.003188	0.001861	-0.00479	0.002568	0.000675	0.00414224	4.84e-05	0.00112	-0.00199	-0.00376	0.002141	0.001903	-0.00068	-0.00076	0.000722	-0.00267	0.000662
-1.46	5.18e-05	-0.00563	0.000324	0.001778	-0.00492	-0.00281	0.001591	0.003251	-6.4e-05	-0.00068	0.001708	-0.00083	0.000868	0.001011	-0.00125	-0.00036	-0.00053	0.000762	0.004296	-0.00117	0.001422	-0.00042	-0.00334	0.001669	0.005147	-0.00121	-0.00353	0.002409	0.000766	-0.00074	-0.00021	0.002769	-0.00116	-0.00221	0.002675	-0.00285	0.00042883	9.16e-05	-0.00063	0.000712	-0.00476	0.001917	0.000454	0.000137	-0.00197	0.001731	-0.0043	-0.00022
-0.76	0.001386	-0.0049	0.00079	0.001156	-0.00383	-0.00121	-0.00349	0.004999	-0.00454	-0.00147	0.002004	0.000876	0.002147	-0.00224	-0.00148	-0.00182	0.000731	-0.00061	0.002876	0.000317	0.001569	0.000559	-0.00296	-0.00042	0.003022	0.001088	-0.00395	0.001659	-0.00022	0.000558	0.00077	3.51e-05	-0.00012	-0.00055	0.002288	-0.00082	0.00222066	0.001768	0.001786	-0.0012	-0.00399	0.001269	-0.00136	0.00062	-0.00067	0.002647	-0.0024	-0.00022
-0.06	0.001637	-0.00605	0.001126	0.001434	-0.005	-0.00141	-0.00172	0.003055	-0.00427	-0.00069	0.003118	-0.0011	0.002332	-0.00149	-0.00249	-0.00188	-9.8e-05	0.000879	0.000919	-0.0015	0.001372	0.000864	-0.00238	-3.6e-05	0.000928	1.31e-05	-0.00489	0.003746	0.002013	-0.00117	0.000243	0.00159	0.00031	-0.00052	0.004341	-0.00156	0.00109467	0.001406	-0.0026	-0.00078	-0.00374	0.001448	0.002137	-0.00302	-0.00087	5.74e-05	-0.00224	0.000576
0.7	0.008257	0.000612	0.00821	0.006796	0.004212	0.006429	-0.00029	0.005046	-0.00312	0.000135	0.00617	0.002482	0.005252	-0.00018	0.003417	0.005368	0.007467	0.005451	0.006269	0.001818	-0.00034	0.004801	-0.00089	0.00295	0.008322	0.008303	0.002318	0.013284	0.013685	0.009061	0.005219	0.001855	0.004797	0.006631	0.005966	0.002266	0.00085551	0.001006	0.004923	-8.2e-06	-0.00436	0.005298	-0.00342	-0.0003	-0.00484	0.00187	-0.00416	-0.0023
1.4	0.011255	0.006181	0.012237	0.013277	0.00685	0.011065	0.008955	0.012753	0.003597	0.006398	0.011184	0.008828	0.010638	0.007103	0.008819	0.012883	0.015024	0.014058	0.012894	0.009842	0.010361	0.01127	0.004416	0.008047	0.012133	0.013521	0.005797	0.017593	0.012949	0.01381	0.00988	0.009958	0.010926	0.010205	0.011784	0.005817	0.00967316	0.009163	0.007207	0.007741	0.008262	0.009192	0.006033	0.005572	0.002387	0.009026	0.004079	0.00552
2.1	0.016015	0.010948	0.014013	0.015256	0.012131	0.014925	0.014732	0.013728	0.008014	0.00881	0.014147	0.011537	0.01235	0.013588	0.0124	0.015885	0.0148	0.01783	0.018373	0.017347	0.016181	0.013553	0.007361	0.009655	0.013832	0.012292	0.007422	0.018606	0.016546	0.015077	0.015782	0.011097	0.013397	0.011519	0.013749	0.007837	0.0125279	0.009085	0.009604	0.014156	0.0099	0.017835	0.011551	0.013409	0.006809	0.011023	0.00547	0.007073
2.8	0.015194	0.012265	0.012537	0.017522	0.011747	0.015643	0.014144	0.017807	0.009955	0.010261	0.016879	0.011975	0.016319	0.006872	0.012026	0.019345	0.014251	0.020591	0.018367	0.01461	0.011003	0.015531	0.010797	0.010034	0.012118	0.014215	0.008507	0.022278	0.01889	0.01886	0.014129	0.010852	0.01338	0.013309	0.016503	0.011154	0.0117931	0.009581	0.012908	0.017219	0.011063	0.020257	0.011909	0.011574	0.008618	0.013877	0.004836	0.010503
3.5	0.015732	0.009218	0.017027	0.020325	0.011495	0.016375	0.016144	0.013936	0.008025	0.007288	0.016007	0.009088	0.010128	0.011819	0.015038	0.016933	0.018134	0.016904	0.018074	0.011049	0.012946	0.010193	0.005772	0.011284	0.016916	0.013725	0.00824	0.019893	0.021069	0.016531	0.012158	0.012302	0.010683	0.011825	0.013398	0.008142	0.014412	0.01049	0.010691	0.01789	0.012079	0.016122	0.011588	0.011907	0.007733	0.01201	0.003783	0.008884
4.21	0.01458	0.007991	0.013087	0.020424	0.014759	0.018778	0.015444	0.017588	0.010202	0.007874	0.016023	0.007792	0.013067	0.009393	0.012624	0.020396	0.0203	0.020098	0.020945	0.014886	0.016318	0.01419	0.00849	0.012036	0.014857	0.011355	0.006425	0.023184	0.025204	0.021374	0.018748	0.013657	0.015058	0.01579	0.018027	0.008254	0.013992	0.012426	0.009213	0.022805	0.017302	0.021445	0.017816	0.017936	0.010083	0.013794	0.008309	0.009895
4.91	0.015077	0.010492	0.013277	0.019334	0.012811	0.016815	0.016254	0.01655	0.010543	0.008307	0.017259	0.008812	0.011057	0.00976	0.011783	0.019266	0.020778	0.020094	0.018	0.018402	0.017188	0.014875	0.006289	0.014058	0.01386	0.011793	0.008903	0.019057	0.020543	0.018627	0.014488	0.014627	0.017884	0.013812	0.012019	0.008085	0.0100994	0.011863	0.009458	0.021323	0.014641	0.020856	0.014539	0.015432	0.009684	0.013444	0.006113	0.008669
5.61	0.015243	0.013974	0.014373	0.020723	0.012583	0.017817	0.016877	0.018928	0.011131	0.01082	0.017915	0.011683	0.011522	0.010041	0.011738	0.022364	0.019405	0.020866	0.018681	0.014635	0.017878	0.015029	0.009682	0.015301	0.014104	0.011291	0.005523	0.020626	0.024303	0.017972	0.017142	0.018312	0.018725	0.019871	0.016005	0.014099	0.0135806	0.009153	0.009163	0.022708	0.014539	0.020914	0.017073	0.020505	0.007901	0.016883	0.006959	0.012726
6.31	0.015532	0.012129	0.013698	0.021947	0.021137	0.022416	0.016203	0.01806	0.010375	0.010181	0.017073	0.010585	0.011155	0.009755	0.013523	0.018564	0.018444	0.022288	0.023258	0.017582	0.017401	0.015152	0.012352	0.012673	0.016196	0.012428	0.004404	0.022129	0.024188	0.020516	0.017812	0.017279	0.017758	0.017698	0.015245	0.012551	0.0112221	0.011166	0.011543	0.022218	0.017463	0.023876	0.01379	0.017146	0.010192	0.0146	0.006929	0.009971
7.01	0.0157	0.011432	0.011651	0.023451	0.017787	0.023171	0.01528	0.021555	0.012481	0.011231	0.015787	0.016085	0.014851	0.010842	0.014908	0.022956	0.021374	0.023662	0.023674	0.017571	0.020899	0.014562	0.009969	0.015312	0.017545	0.015392	0.010795	0.030312	0.028509	0.022893	0.019538	0.014729	0.018214	0.020101	0.015527	0.014464	0.0119649	0.006757	0.01389	0.024285	0.016466	0.02702	0.015432	0.018745	0.008195	0.015671	0.004462	0.011813
7.72	0.015958	0.012315	0.010723	0.02301	0.016481	0.022554	0.016237	0.023411	0.012026	0.00727	0.014713	0.012695	0.012034	0.007127	0.012746	0.023527	0.022517	0.020793	0.021009	0.016516	0.017591	0.009997	0.009622	0.009894	0.01369	0.009156	0.00718	0.020745	0.02302	0.020738	0.014428	0.016718	0.017582	0.016116	0.014721	0.010838	0.00896845	0.010518	0.009836	0.025137	0.017281	0.024056	0.01401	0.016413	0.011218	0.012661	0.005761	0.007161
8.42	0.01635	0.017155	0.014961	0.021406	0.015882	0.023604	0.019206	0.021344	0.010744	0.009159	0.018488	0.016861	0.01917	0.011328	0.01381	0.022544	0.020757	0.025646	0.021421	0.016517	0.022675	0.010469	0.008777	0.01702	0.012486	0.012678	0.005873	0.025718	0.025379	0.024206	0.01561	0.017241	0.017394	0.016333	0.015819	0.009899	0.0137662	0.011983	0.010214	0.024487	0.016798	0.023706	0.015674	0.018951	0.011904	0.013405	0.006832	0.010502
9.12	0.01287	0.016466	0.016848	0.022472	0.01561	0.023006	0.017657	0.02122	0.012315	0.011672	0.017145	0.014308	0.016069	0.009103	0.010208	0.024417	0.021753	0.021707	0.021314	0.017545	0.015298	0.01508	0.009894	0.016007	0.016811	0.009827	0.006928	0.026947	0.026186	0.023449	0.020897	0.02001	0.019284	0.017386	0.018046	0.012869	0.0134283	0.0121	0.008808	0.025432	0.016675	0.02557	0.018191	0.018951	0.014534	0.011019	0.009345	0.008615
9.83	0.015379	0.015457	0.015354	0.021937	0.019167	0.022239	0.021079	0.024038	0.014794	0.015415	0.018146	0.012669	0.013192	0.010652	0.007315	0.022812	0.025203	0.024051	0.025393	0.022001	0.02042	0.016449	0.009891	0.017288	0.013908	0.011518	0.00506	0.026488	0.028184	0.02317	0.023214	0.020996	0.022642	0.020172	0.024116	0.015321	0.0112158	0.012509	0.007084	0.023673	0.017883	0.025706	0.019835	0.025163	0.013615	0.014772	0.008791	0.011673
10.53	0.015741	0.015789	0.016443	0.023971	0.02087	0.023906	0.019097	0.023364	0.016279	0.011202	0.016461	0.013259	0.011946	0.012129	0.014696	0.025558	0.023444	0.029968	0.023301	0.017263	0.017095	0.010877	0.005753	0.014199	0.015249	0.018303	0.005307	0.0283	0.030651	0.025474	0.020084	0.020594	0.016088	0.016411	0.014053	0.012723	0.0151782	0.0093	0.015078	0.02622	0.017587	0.026679	0.018917	0.015828	0.01279	0.013425	0.005999	0.011646
11.24	0.016628	0.019981	0.015086	0.02241	0.017787	0.021985	0.020331	0.023811	0.012872	0.011579	0.016916	0.012862	0.013191	0.012011	0.01413	0.024555	0.024	0.024932	0.021305	0.019179	0.018668	0.01602	0.012977	0.01591	0.011323	0.017291	0.007479	0.03138	0.029395	0.023967	0.020867	0.022843	0.018772	0.022845	0.021111	0.016884	0.0112179	0.010419	0.009802	0.022987	0.016069	0.022559	0.017919	0.020071	0.012987	0.015458	0.00816	0.012895
11.94	0.012098	0.015434	0.014169	0.02571	0.020489	0.023676	0.023409	0.023356	0.01546	0.009298	0.01505	0.017224	0.014719	0.007512	0.01585	0.026304	0.02793	0.024744	0.024475	0.02174	0.021575	0.015807	0.007574	0.014279	0.015153	0.011615	0.008184	0.030134	0.029074	0.028945	0.023668	0.020409	0.021069	0.020167	0.016183	0.013016	0.00919532	0.010512	0.009347	0.026254	0.022386	0.024826	0.017693	0.022851	0.015509	0.012605	0.007527	0.009773
12.64	0.015591	0.015227	0.013262	0.023751	0.020034	0.026129	0.022177	0.0225	0.013387	0.010491	0.015475	0.016437	0.010668	0.00794	0.011135	0.024541	0.022129	0.024422	0.025022	0.020487	0.023495	0.014394	0.010567	0.013269	0.014249	0.008136	0.010002	0.026733	0.026599	0.027662	0.023559	0.024644	0.024152	0.017175	0.01782	0.014308	0.012418	0.009582	0.010111	0.02875	0.021595	0.030709	0.017503	0.02016	0.016519	0.01275	0.006813	0.009891
13.35	0.015776	0.016835	0.017357	0.023521	0.023359	0.027209	0.016849	0.023488	0.013061	0.016063	0.016033	0.013041	0.014822	0.009784	0.007736	0.028514	0.029744	0.029832	0.026813	0.020609	0.018738	0.017947	0.010558	0.015622	0.018794	0.010914	0.009885	0.029759	0.034806	0.029672	0.020292	0.022044	0.017479	0.019488	0.018092	0.013427	0.00986579	0.008533	0.012341	0.024916	0.019955	0.027165	0.019003	0.021382	0.01338	0.014099	0.01016	0.01196
14.05	0.017136	0.016204	0.014565	0.025761	0.025095	0.023653	0.024394	0.02574	0.013822	0.012218	0.015692	0.010843	0.013748	0.004155	0.009769	0.024231	0.024203	0.029727	0.023635	0.020775	0.022214	0.014515	0.009256	0.013122	0.017845	0.010039	0.007997	0.032496	0.030148	0.030031	0.019602	0.023034	0.022781	0.020835	0.016652	0.015833	0.00869713	0.011185	0.01	0.024556	0.023481	0.027962	0.020581	0.01857	0.010465	0.01351	0.007122	0.008061
14.75	0.014164	0.020087	0.014827	0.024942	0.020003	0.022877	0.025465	0.03022	0.015068	0.011877	0.020418	0.014831	0.015882	0.009905	0.011068	0.027923	0.025072	0.026979	0.028423	0.02448	0.027383	0.013488	0.00747	0.013017	0.015081	0.01222	0.010424	0.032151	0.030214	0.026147	0.026225	0.025459	0.027276	0.022421	0.014638	0.014804	0.0166758	0.010877	0.012282	0.026045	0.020714	0.027435	0.020795	0.024934	0.018404	0.015996	0.006714	0.009475
15.45	0.015905	0.016382	0.015389	0.025464	0.026779	0.027245	0.01796	0.020177	0.014292	0.011593	0.018839	0.01753	0.015709	0.012431	0.010147	0.029608	0.027157	0.031091	0.028334	0.02296	0.019224	0.015044	0.010952	0.018699	0.013932	0.013129	0.011221	0.030745	0.032519	0.031091	0.023152	0.018593	0.018136	0.017972	0.016488	0.013199	0.0131857	0.007331	0.012256	0.02704	0.026117	0.027859	0.020753	0.02231	0.017004	0.012008	0.008523	0.006534
16.16	0.015677	0.020303	0.015295	0.024696	0.026075	0.024224	0.024338	0.024839	0.015638	0.011899	0.013589	0.016384	0.021359	0.015308	0.014225	0.029784	0.030086	0.031993	0.023234	0.019989	0.021065	0.015751	0.011475	0.011824	0.014646	0.012041	0.015313	0.035086	0.031476	0.03107	0.021084	0.023737	0.023526	0.01932	0.016224	0.015057	0.014574	0.01026	0.00919	0.028965	0.023134	0.030301	0.020243	0.018565	0.017242	0.013332	0.005987	0.010587
16.86	0.015052	0.019091	0.017108	0.02404	0.02107	0.019574	0.025793	0.028847	0.019251	0.013411	0.014535	0.017393	0.012826	0.011474	0.016499	0.025481	0.02203	0.024894	0.026777	0.029412	0.021395	0.01757	0.012117	0.016516	0.00912	0.012154	0.009911	0.029886	0.028049	0.028271	0.025334	0.026606	0.022668	0.022094	0.016247	0.015037	0.0108402	0.004889	0.00825	0.02558	0.021835	0.029142	0.022705	0.022032	0.017807	0.014682	0.010199	0.013381
17.56	0.013009	0.022496	0.019751	0.024817	0.021653	0.023766	0.021305	0.029248	0.015438	0.013484	0.016562	0.016764	0.008251	0.012277	0.008217	0.027318	0.030313	0.027185	0.028718	0.026452	0.023129	0.016778	0.011592	0.012842	0.014434	0.014478	0.005611	0.031537	0.030318	0.026736	0.02144	0.023263	0.020398	0.021248	0.016912	0.015805	0.0124322	0.011408	0.012213	0.030293	0.021363	0.026586	0.020492	0.022669	0.016807	0.0148	0.011298	0.00801
18.27	0.014857	0.018934	0.01978	0.024322	0.018905	0.025032	0.027794	0.027454	0.016162	0.013665	0.015196	0.017741	0.01477	0.015182	0.018565	0.021581	0.022276	0.027966	0.023196	0.026878	0.024642	0.018454	0.012385	0.014473	0.016646	0.01055	0.011588	0.028521	0.029099	0.020862	0.024651	0.024435	0.024094	0.022437	0.020328	0.015559	0.016153	0.01237	0.007224	0.023959	0.01867	0.025584	0.021689	0.020719	0.015351	0.014699	0.012851	0.009086
18.97	0.013769	0.015954	0.019868	0.028312	0.029138	0.024813	0.022198	0.025626	0.013475	0.014763	0.018459	0.019215	0.013289	0.010905	0.011138	0.028499	0.027931	0.029823	0.028555	0.023718	0.022088	0.018766	0.010339	0.014875	0.011982	0.015913	0.007072	0.032199	0.032218	0.028104	0.026653	0.028817	0.020709	0.020282	0.022049	0.014967	0.0118072	0.011246	0.008197	0.029009	0.019231	0.03013	0.02378	0.020675	0.016189	0.012599	0.010581	0.011711
19.67	0.02215	0.0214	0.018285	0.0273	0.021607	0.023892	0.023781	0.027491	0.015027	0.009881	0.014454	0.016653	0.015769	0.012959	0.016522	0.032011	0.02582	0.028355	0.027613	0.027096	0.02544	0.016385	0.010733	0.014331	0.01355	0.014269	0.012507	0.035169	0.033305	0.027811	0.025421	0.024315	0.018946	0.016013	0.016795	0.010116	0.0178412	0.01023	0.01372	0.025192	0.021886	0.029191	0.022252	0.019852	0.018078	0.012596	0.006277	0.006266
20.38	0.017173	0.015314	0.013537	0.027042	0.018907	0.024202	0.023723	0.029546	0.018273	0.010715	0.013117	0.011544	0.013492	0.010687	0.013065	0.02667	0.030462	0.032909	0.02893	0.026111	0.027324	0.013978	0.004497	0.017366	0.016238	0.009435	0.008395	0.035489	0.030857	0.030611	0.02389	0.029781	0.022623	0.019827	0.016224	0.010483	0.014488	0.010089	0.008809	0.026822	0.017375	0.027191	0.021922	0.026544	0.017469	0.010928	0.006007	0.01107
21.08	0.011547	0.018727	0.01173	0.024688	0.02213	0.022116	0.027181	0.030283	0.01375	0.01212	0.0139	0.015355	0.013108	0.006057	0.009484	0.029314	0.024318	0.031512	0.029008	0.02221	0.021579	0.018427	0.011412	0.016515	0.012205	0.014212	0.00651	0.032359	0.032714	0.02841	0.029642	0.028168	0.025598	0.02008	0.016575	0.01543	0.0118077	0.01125	0.010613	0.026188	0.021025	0.026704	0.020282	0.031816	0.02171	0.013134	0.011938	0.010821

## Sheet: Fig6I
log [ligand]	Iso															Epi															Dob															Sal
-5				166.614	129.608	117.337				168.756	100.487	79.9186	143.572	108.269	110.113				180.858	138.781	145.191				100.49	125.799	141.928	84.7883	93.0817	114.606				156.434	159.166	175.254				120.045	101.375	91.7514	99.4685	98.8141	97.4659				109.64
-6	111.134	64.8388	83.7734	109.396	91.347	106.502	126.293	107.901	93.2547	102.818	89.1052	72.3082	130.549	76.295	70.4899	119.571	94.8671	116.049	113.237	96.4823	98.7503	95.1118	84.0685	68.8089	79.1931	81.1432	89.6449	78.7829	57.64	90.0722	124.605	108.968	133.307	84.8287	86.4658	81.6873	86.4915	90.4798	75.3206	64.4672	86.3795	79.0289	57.0664	66.1323	61.3953	120.335	120.419	133.274	60.3891
-7	150.39	86.0718	95.3781	113.001	97.5225	55.9577	92.2228	93.5563	84.3103	110.267	97.3555	105.128	121.483	79.8587	69.4075	71.39	87.0938	82.6646	67.7754	90.7778	75.6544	76.2968	88.2986	69.9828	91.4512	96.2902	88.1465	69.1178	69.4181	63.5832	78.2199	64.2155	95.9839	68.884	62.2364	67.6592	73.8023	61.4654	60.377	33.1833	28.1891	31.9544	28.2352	35.4588	39.4107	79.5016	131.942	125.7	58.0785
-8	93.3619	78.5705	113.647	106.489	76.8158	62.3521	108.411	76.9522	92.7913	100.391	71.1023	76.479	85.9839	80.9755	77.1456	76.2527	78.1199	65.1077	85.9915	63.6247	65.8967	70.7916	59.5718	80.2625	71.7357	77.0304	58.5604	35.9985	38.4466	61.5733	12.9086	20.5351	11.7249	14.9545	9.50178	-29.8904	14.5362	16.2007	15.5033	-33.1918	5.60416	-15.7992	-16.1911	-10.1979	-4.75053	97.5403	115.941	124.657	65.5073
-9	107.02	62.4837	113.816	70.4688	79.6839	51.9268	106.258	93.4216	101.146	55.0902	83.4748	46.6272	96.8763	34.9006	41.218	47.3229	45.2532	47.9504	5.6869	22.0976	24.1389	42.7745	48.1163	59.6936	26.3194	32.2309	6.01557	13.2847	-3.74308	10.1108	-14.6423	-26.1318	-15.794	-28.2513	-43.2278	-38.9542	-1.52801	-4.74863	9.19452	-28.2447	-20.9435	-17.7757	-16.6405	-24.7089	-23.302	99.3674	118.885	124.957	44.8387
-10	26.816	34.553	44.3887	60.276	54.8854	36.6699	71.0421	47.9972	45.9471	44.4515	33.6509	0.221032	62.7641	17.4061	14.6928	-20.4011	-11.5819	-19.5933	-22.2711	-1.61593	-41.8472	-9.31874	-19.5379	11.3281	10.7049	10.5173	3.42226	-13.1725	-12.8362	-7.80448	-11.9633	-37.2355	-10.5133	-34.2003	-52.8689	-41.3078	-10.0906	14.6245	-14.9683	-30.2992	-21.3551	-21.1464	-21.5197	-25.5651	-0.51826	45.4817	31.2979	81.084	-19.4877
-11	12.4049	-3.77529	-8.94987	-2.49874	22.8325	-3.63145	40.9851	28.6916	21.11	3.91743	1.22878	-20.6288	44.9871	0.10241	-11.1196	-0.604675	-27.045	-11.2321	-19.6722	-34.7087	-54.293	-0.749934	-5.02238	3.56865	-9.7853	-10.8184	-2.85062	-5.58665	-9.62913	-6.54156	-10.9678	-7.68755	-22.1939	-2.71879	-44.4238	-24.0394	-16.8245	4.86384	-6.19067	-16.0447	-22.2818	-8.81138	-14.8078	-22.4756	-18.4181	-14.7578	13.0956	30.7327	-65.8437
-12	25.2472	-8.46824	3.88897	-1.32035	-13.6511	8.26132	43.4629	39.7215	33.7709	41.4394	11.7635	-2.93491	65.7606	17.6416	25.5039	20.6944	15.0678	9.75508	0.987139	8.81249	-21.7645	-6.49259	9.1261	33.0004	14.609	-11.7181	-0.695392	16.8074	17.4416	22.6662	21.4871	5.04145	3.66578	-4.75024	-5.73803	-9.32202	46.3788	24.835	15.7567	-18.563	3.95868	0.477127	8.49845	2.86632	8.15322	8.23258	28.6857	26.5365	-43.1845
[truncated: 11 more columns]

## Sheet: Fig7B
Time (min)	Iso									Iso + Dyn-K44A
-5.66	-0.00467401	-0.00112218	0.00371031	0.000500721	-0.0160373	0.0554441	-0.0147395	-0.0110009	-0.0121713	0.00709914	0.00246165	0.0144682	0.0111433	0.0724811	0.0668063	-0.000533084	0.00498416	0.0123683
-4.95	-0.00362371	-0.00292328	0.00389626	-0.0114304	-0.0129622	0.0304799	-0.0135822	-0.00576144	-0.00923921	0.00690739	0.00242168	0.0160177	0.00824223	0.0653807	0.0701921	0.00364131	0.0080991	0.0116702
-4.25	-0.00413533	-0.0020777	0.0037022	-0.00906486	-0.0132815	0.0323139	-0.0131508	-0.00619671	-0.0111496	0.00656229	0.00375743	0.0137315	0.00366117	0.0578184	0.0626491	0.00318138	0.00671071	0.00985627
-3.55	-0.00330844	-0.00192213	0.0046335	-0.0100045	-0.0159571	0.0311497	-0.0128124	-0.00476654	-0.0112137	0.00554555	0.00311565	0.0163592	0.00687279	0.0609045	0.0639462	0.00161522	0.00481514	0.00800009
-2.84	-0.00272798	-0.000570026	0.00633335	-0.00768439	-0.0139738	0.0299598	-0.0137424	-0.00554823	-0.0109797	0.00414098	0.00540598	0.0156703	0.00300559	0.0510685	0.0591193	0.00105355	0.00689357	0.0115001
-2.14	-0.00500188	-0.0041952	0.00375206	-0.0112152	-0.010334	0.022613	-0.0107081	-0.00193637	-0.01182	0.00576882	0.00494227	0.0153367	-0.00845341	0.0472215	0.0504934	0.00071789	0.00536536	0.00838392
-1.43	-0.00259282	-0.00389072	0.00454385	-0.00685598	-0.00806596	0.0284249	-0.0136904	-0.00643406	-0.0125178	0.00548082	0.00416507	0.0145229	-0.000782007	0.0387518	0.0527319	-0.000745593	0.00624673	0.00984065
-0.73	-0.00644157	-0.00475805	0.00217435	-0.0106996	-0.0046561	0.0228301	-0.0146498	-0.00859211	-0.0145222	0.00777898	0.00492208	0.0161466	-0.00384988	0.0318558	0.0374333	0.00326061	0.00831491	0.0101779
-0.02	-0.0053746	-0.00251698	0.00286908	-0.00638973	-0.0105362	0.0225589	-0.0122693	-0.00595112	-0.0133399	0.00501822	0.00480542	0.0186244	-0.00437735	0.0300891	0.0464975	0.00296877	0.00729709	0.0125766
0.7	-0.026834	-0.025595	-0.0223727	-0.0132931	-0.0184834	-0.00732206	-0.0507555	-0.0476954	-0.0452545	-0.0303742	-0.0305353	-0.0222794	-0.0219803	-0.0025074	0.0158575	-0.0305441	-0.0210418	-0.0158609
1.4	-0.0407125	-0.0418751	-0.0373779	-0.0105599	-0.0119374	-0.00352213	-0.072209	-0.0673402	-0.0660676	-0.0572386	-0.0573148	-0.0527064	-0.0188896	-0.00512066	0.00852939	-0.0515208	-0.0439617	-0.0420368
2.1	-0.0509878	-0.049469	-0.0443137	-0.0122228	-0.0197634	0.00612417	-0.0796008	-0.0785139	-0.0768821	-0.0730686	-0.0719543	-0.0630395	-0.0312047	-0.0141998	0.00617553	-0.0638593	-0.0594223	-0.0557624
2.81	-0.0539798	-0.0559317	-0.0481459	-0.0130667	-0.0178375	-0.0069471	-0.092663	-0.0906783	-0.089283	-0.0789627	-0.0759214	-0.0725113	-0.0308444	-0.0064167	0.0121766	-0.0695367	-0.0672063	-0.0608682
3.51	-0.0578732	-0.0589151	-0.0547017	-0.0225277	-0.0255878	-0.00621047	-0.0944559	-0.0899612	-0.0907704	-0.0804147	-0.0822627	-0.0789795	-0.027973	-0.0320348	0.00161051	-0.0726645	-0.0694867	-0.0627178
4.21	-0.056954	-0.0575571	-0.0522217	-0.0142004	-0.0191772	-0.00156472	-0.0891242	-0.0907393	-0.0892538	-0.0857443	-0.0816402	-0.0772212	-0.0335202	-0.014992	-2.61733e-06	-0.0760769	-0.0726856	-0.0673566
4.92	-0.0621536	-0.0598455	-0.0551725	-0.0206928	-0.0196255	-0.012322	-0.0955403	-0.0901545	-0.0922219	-0.0856877	-0.0830796	-0.0780275	-0.0443929	-0.0258185	-0.00208274	-0.074778	-0.0717549	-0.0656862
5.62	-0.059992	-0.059781	-0.056275	-0.0225906	-0.0257895	-0.012074	-0.094733	-0.0910392	-0.0952322	-0.0867153	-0.0848678	-0.0799586	-0.0394833	-0.0299048	0.00308733	-0.0739354	-0.0721788	-0.0674454
6.32	-0.058057	-0.0608583	-0.0563847	-0.0242545	-0.0300844	-0.0235908	-0.0951684	-0.0919586	-0.0949483	-0.0825761	-0.0855111	-0.07576	-0.0390952	-0.0263007	0.00507018	-0.0762266	-0.0774081	-0.069844
7.03	-0.0591747	-0.058997	-0.053998	-0.0222167	-0.0321385	-0.0207619	-0.0928329	-0.0938094	-0.0915973	-0.0848688	-0.0834614	-0.07968	-0.04563	-0.0326178	-0.00367065	-0.0740965	-0.0725796	-0.0659585
7.73	-0.0600631	-0.0618625	-0.0538148	-0.0208755	-0.0251995	-0.0222335	-0.0975436	-0.0949838	-0.0948041	-0.0845182	-0.0843108	-0.0785235	-0.0434859	-0.0298518	-0.00544486	-0.0761508	-0.0724556	-0.0685314
8.43	-0.0589967	-0.0608902	-0.0541588	-0.0181432	-0.028023	-0.0229468	-0.0967168	-0.0936508	-0.0950226	-0.085293	-0.0856718	-0.0798821	-0.0460279	-0.0420193	-0.0102342	-0.0775511	-0.0720612	-0.0686486
9.14	-0.0570054	-0.0576365	-0.054299	-0.0274649	-0.0276838	-0.0271849	-0.0967067	-0.0949688	-0.093745	-0.0822843	-0.0843695	-0.0788055	-0.0472526	-0.0338071	-0.00740025	-0.0770003	-0.0742439	-0.0696207
9.84	-0.0582738	-0.0602827	-0.0540909	-0.0265811	-0.0220029	-0.0179115	-0.0963046	-0.0952763	-0.0944018	-0.0797035	-0.0805463	-0.0758547	-0.0523115	-0.0276396	-0.0138823	-0.0718086	-0.066877	-0.0653792
10.54	-0.0553827	-0.0597499	-0.0518346	-0.0269472	-0.0226793	-0.0219343	-0.0964752	-0.0952119	-0.0947407	-0.0813624	-0.0810904	-0.0777815	-0.0590609	-0.0463537	-0.0059978	-0.0729394	-0.0698396	-0.0688473
11.24	-0.05827	-0.0598276	-0.0543871	-0.0296044	-0.0250795	-0.0245969	-0.0950363	-0.0915824	-0.0911631	-0.0822562	-0.0823951	-0.0743231	-0.0500918	-0.0354041	-0.00276758	-0.073302	-0.0711424	-0.0650137
11.95	-0.0587988	-0.0556954	-0.0533579	-0.0311808	-0.0307053	-0.027173	-0.0967098	-0.0948274	-0.0934624	-0.0781563	-0.0819277	-0.0756067	-0.0471429	-0.0391566	-0.0107274	-0.0747944	-0.0725756	-0.0660992
12.65	-0.058003	-0.0598181	-0.0536956	-0.0295272	-0.0307726	-0.0237508	-0.0938188	-0.0962147	-0.0941587	-0.0825753	-0.0800892	-0.0723117	-0.0469718	-0.051997	-0.0205708	-0.0734812	-0.0711149	-0.0644368
13.35	-0.0561058	-0.0572819	-0.052686	-0.032155	-0.0266777	-0.0268166	-0.0914824	-0.0925998	-0.0904711	-0.0784161	-0.0780958	-0.0753066	-0.0449786	-0.0379246	-0.0117323	-0.0750998	-0.0659844	-0.0657685
14.06	-0.0549097	-0.0552255	-0.0522986	-0.0309827	-0.0408056	-0.0259223	-0.0927515	-0.0916235	-0.0929867	-0.0763319	-0.0744308	-0.0713105	-0.0427085	-0.0556798	-0.0150275	-0.0725826	-0.067403	-0.0594992
14.76	-0.054164	-0.0563194	-0.0501681	-0.0284836	-0.0256396	-0.0257869	-0.0890823	-0.0890057	-0.0885521	-0.0803304	-0.0777295	-0.0754441	-0.0516053	-0.043904	-0.0216965	-0.0697396	-0.0655336	-0.0612288
15.46	-0.0547978	-0.0539205	-0.0515439	-0.0297172	-0.0276045	-0.0243287	-0.0910593	-0.0923493	-0.0910829	-0.0750429	-0.0740361	-0.0717768	-0.0462342	-0.0385135	-0.0181905	-0.0690364	-0.0675602	-0.0623457
16.17	-0.0521948	-0.0533427	-0.0498193	-0.0327288	-0.0247671	-0.0301811	-0.0935561	-0.0921735	-0.089855	-0.0762948	-0.077831	-0.0721939	-0.0569589	-0.0590606	-0.018536	-0.0654673	-0.0666841	-0.0598876
16.87	-0.0523618	-0.0549535	-0.0493389	-0.0380096	-0.0283058	-0.0303058	-0.0931687	-0.0931576	-0.0932386	-0.0743084	-0.0767276	-0.0713104	-0.0533989	-0.0541734	-0.0209819	-0.0628532	-0.0605766	-0.0583194
17.57	-0.0540666	-0.05224	-0.0489631	-0.0316251	-0.0225799	-0.0273354	-0.0894764	-0.091998	-0.0878286	-0.0743464	-0.0766283	-0.0724546	-0.0520316	-0.0574902	-0.0212382	-0.0675541	-0.0656113	-0.0597405
18.28	-0.0493871	-0.0521422	-0.0468646	-0.03337	-0.0298308	-0.0384454	-0.08938	-0.0881509	-0.0877583	-0.0715476	-0.0718156	-0.0688722	-0.0535555	-0.048684	-0.017655	-0.0635751	-0.0646367	-0.0578601
18.98	-0.0534189	-0.0539205	-0.0500042	-0.0194759	-0.022236	-0.024874	-0.0872967	-0.0886015	-0.086855	-0.0712404	-0.0718538	-0.0664721	-0.0565511	-0.0502832	-0.0267548	-0.0628822	-0.0626003	-0.0556818
19.69	-0.0510398	-0.0513107	-0.0473274	-0.0257896	-0.0282393	-0.0418158	-0.0856264	-0.0847862	-0.0858941	-0.0728693	-0.0740003	-0.0710222	-0.0543653	-0.0521359	-0.0146196	-0.0600848	-0.0583504	-0.0565403
20.39	-0.0491783	-0.0513658	-0.0458988	-0.0277662	-0.0215902	-0.0344992	-0.088163	-0.087377	-0.0860352	-0.0747996	-0.070659	-0.0669657	-0.0556799	-0.0412074	-0.0242794	-0.0598674	-0.0627465	-0.0540743
21.1	-0.0508389	-0.0498909	-0.0469965	-0.0418337	-0.0322245	-0.0346992	-0.0899276	-0.0864093	-0.0867773	-0.073317	-0.0759566	-0.0693121	-0.0532729	-0.0627802	-0.0246081	-0.0655618	-0.0606031	-0.0616017
21.8	-0.0502516	-0.0511491	-0.0466903	-0.0402073	-0.0364386	-0.0385163	-0.0866222	-0.085158	-0.0876734	-0.0688402	-0.0701485	-0.0666775	-0.0613991	-0.0565245	-0.0255678	-0.0609629	-0.0544867	-0.0529841

## Sheet: Fig7C
Time (min)	Iso									Iso + Dyn-K44A
-5.66	0.00503385	0.00441274	0.00480336	0.00575133	0.00447703	0.00672892	-3.1584e-05	-0.0106024	-0.00133354	-0.00176807	0.00582037	0.0074967	-0.000189069	0.00103835	0.00244937	0.00322682	0.00364845	0.0104563
-4.95	0.00227371	0.00266443	-0.000536141	0.0030807	0.00149243	0.0021675	-0.00013629	-0.00769467	-0.000977288	-0.000234582	0.00919527	0.00731363	-0.00113137	0.000427443	-0.000715289	-0.00128415	0.000815521	0.00931723
-4.25	0.00200268	0.000153504	0.00408093	0.00344962	-0.00109287	0.00428342	0.00111618	-0.00837761	-2.68703e-05	-0.00109927	0.00731128	0.00441614	-0.00103936	0.00183621	0.00199986	0.000571671	0.00463597	0.0114656
-3.55	0.00249563	0.00146773	0.00325134	0.00193745	0.000430615	0.00178901	-0.00170269	-0.00639475	-0.000803271	0.000297889	0.00832432	0.00512416	-0.000469995	0.000870318	0.003671	0.00425007	0.00541916	0.0103389
-2.84	0.00128117	0.000498683	0.00219023	0.00113011	0.000358669	0.000580689	-0.0017185	-0.00359273	0.000276669	-0.00156455	0.00765439	0.00699004	0.00238217	0.00244247	0.00185698	-0.00221217	0.00439869	0.0121207
-2.14	0.00171318	-0.00158657	0.000244209	0.0026645	-0.00282729	0.00136396	0.000494798	-0.00312478	0.00211247	-0.0013644	0.00729088	0.00849474	0.000990596	0.00119211	0.000305946	0.00220585	0.00836797	0.00931932
-1.43	0.00346354	0.00217136	0.000526047	0.000766873	-0.00277272	0.00087264	-0.000772859	-0.00675136	0.000541629	-0.00128639	0.00795373	0.00540389	-0.000454756	0.000763523	0.000433736	0.00218373	0.00577171	0.0119778
-0.73	0.0063843	0.00250968	0.00322411	0.00206829	0.000636819	0.00171466	0.000107498	-0.00494755	-0.000531558	-0.00286175	0.00804648	0.00402093	0.000313566	0.00193659	0.00129578	0.000814682	0.00625114	0.0107345
-0.02	0.00483304	0.00189414	0.00212983	-0.00288361	-0.00264797	5.34023e-05	0.00184259	-0.00449577	0.00228261	-0.00101935	0.00707444	0.00804296	0.00274179	0.00350405	0.00315832	-0.000867849	0.00283492	0.00635484
0.7	0.0164514	0.0137396	0.0158475	0.0143699	0.0145696	0.0181385	0.0117896	0.00289373	0.00853882	0.00732911	0.0195085	0.0171772	0.0179423	0.0171032	0.0186091	0.00690818	0.0112672	0.0139843
1.4	0.0175382	0.0126336	0.0107984	0.0230862	0.0165975	0.0233141	0.0114216	0.00667495	0.0138663	0.00878299	0.017276	0.0181503	0.0183716	0.0200546	0.0190745	0.0126154	0.0136979	0.0167927
2.1	0.0171041	0.0163792	0.0176857	0.0256145	0.020078	0.0229259	0.0154819	0.0088572	0.0111861	0.0140106	0.0212839	0.0193696	0.0201034	0.0241764	0.0235278	0.0155862	0.0176051	0.0271188
2.81	0.0146051	0.0114874	0.0167487	0.0271195	0.0179386	0.0277158	0.0134147	0.00808497	0.0119728	0.0086438	0.0175235	0.0177066	0.0206202	0.0238418	0.0197799	0.00809793	0.0179343	0.0252775
3.51	0.017538	0.0122194	0.019354	0.0238874	0.0203154	0.0221241	0.00972817	0.00572034	0.00848113	0.00796166	0.0172312	0.0172905	0.0213679	0.0207272	0.0205208	0.0154059	0.0222136	0.0257315
4.21	0.0221059	0.012677	0.017997	0.0273619	0.0203906	0.0242669	0.0147252	0.0067459	0.0145295	0.0120076	0.0177204	0.0204196	0.0247961	0.0243263	0.021488	0.0159818	0.0183848	0.0255036
4.92	0.0220605	0.013191	0.0192636	0.0258032	0.0192965	0.0248082	0.0168156	0.00567821	0.0136428	0.0119902	0.0208818	0.0236717	0.0229707	0.0250061	0.0256453	0.0134578	0.0174315	0.0208233
5.62	0.0191659	0.0117274	0.0155508	0.0250279	0.0213232	0.0245564	0.0162228	0.004138	0.0122238	0.0107503	0.0209952	0.0215976	0.023095	0.0231388	0.0223561	0.011654	0.0141447	0.0231577
6.32	0.020452	0.0196636	0.0214266	0.0295748	0.0264913	0.0255828	0.0186069	0.00943924	0.0131691	0.0152564	0.0202938	0.020864	0.0224178	0.0228349	0.0250463	0.0114049	0.0135819	0.0229075
7.03	0.0187347	0.0185282	0.0181911	0.030446	0.0239718	0.0273995	0.014996	0.00794302	0.0123169	0.0145741	0.0241391	0.0204612	0.0219543	0.0249521	0.0263186	0.00908767	0.0141451	0.0156761
7.73	0.0188899	0.0169474	0.0188734	0.0264259	0.0188301	0.0264571	0.014462	0.00874506	0.0171468	0.0153304	0.0207058	0.0240966	0.0199136	0.0238082	0.0187038	0.0135836	0.0154292	0.0173352
8.43	0.0170408	0.0179938	0.0162129	0.027768	0.0196466	0.0291204	0.0139673	0.011718	0.0139677	0.0111855	0.0220196	0.0176041	0.0210514	0.0264499	0.0252733	0.0167771	0.0115248	0.0193997
9.14	0.0171111	0.0208443	0.0199365	0.0271623	0.021653	0.0228146	0.0141339	0.00664604	0.0148825	0.0128371	0.0214185	0.0247801	0.0224175	0.0241904	0.0256071	0.0135515	0.016499	0.0213551
9.84	0.0151348	0.0166872	0.0223412	0.0235008	0.0198774	0.0268134	0.0168201	0.00690668	0.0157814	0.0111232	0.0182349	0.0205292	0.0203898	0.0217349	0.023027	0.00999901	0.0157708	0.0169809
10.54	0.0205304	0.0159672	0.0200749	0.0267099	0.0214235	0.0271788	0.0133084	0.0124619	0.0116873	0.0150802	0.0230947	0.0168433	0.0219078	0.0184913	0.0211669	0.0223427	0.0185812	0.0262037
11.24	0.0182817	0.0181173	0.0191578	0.0273987	0.0231517	0.0279599	0.0147548	0.00972922	0.0117534	0.0188605	0.0235305	0.0232884	0.0221161	0.0264623	0.0223295	0.0154987	0.0178823	0.0225043
11.95	0.019349	0.0190113	0.0176217	0.0283233	0.0229344	0.0210759	0.0151825	0.00829852	0.013463	0.0142454	0.0165075	0.0187301	0.0214168	0.0238166	0.0258592	0.00844912	0.0121088	0.0200546
12.65	0.0189186	0.0162462	0.0156979	0.026805	0.023387	0.0246058	0.00954767	0.0066113	0.012363	0.0116524	0.0227747	0.0174105	0.0237479	0.0244302	0.0212438	0.012161	0.0128465	0.0223378
13.35	0.0177242	0.0182277	0.0231278	0.0274685	0.0234627	0.0254496	0.010933	0.00510282	0.0097847	0.0138488	0.0217637	0.0196366	0.023985	0.0242885	0.0244096	0.0112026	0.0129069	0.0233007
14.06	0.017098	0.016483	0.0229459	0.0251924	0.026121	0.0237923	0.0141406	0.00613976	0.0113064	0.0132227	0.0225986	0.0159042	0.0268435	0.0215048	0.0220052	0.0147872	0.0162179	0.0226556
14.76	0.0228382	0.0196814	0.0175339	0.025614	0.0240862	0.0274324	0.0148805	0.0127103	0.0182046	0.0131651	0.0184898	0.0202483	0.0201074	0.0289002	0.0177341	0.0110495	0.0123813	0.0139641
15.46	0.0147814	0.0181429	0.0197403	0.0289132	0.0204334	0.0284249	0.00990478	0.00715124	0.0176839	0.0133057	0.0222311	0.0224269	0.0225871	0.0223049	0.0200475	0.0158281	0.0183884	0.0210437
16.17	0.0240344	0.0170853	0.0222081	0.0268051	0.0205068	0.0214686	0.0102533	0.0028208	0.0108246	0.0118047	0.0215219	0.0194401	0.0177823	0.0232161	0.0183794	0.0135225	0.0178609	0.0192413
16.87	0.019878	0.0220502	0.0218622	0.0275444	0.0231846	0.0202093	0.0135228	0.00868221	0.0149423	0.015178	0.0178829	0.0194934	0.0184277	0.0206398	0.0206199	0.0105175	0.00900014	0.0159187
17.57	0.0177649	0.0206025	0.0228189	0.0261324	0.0256404	0.0320569	0.0193694	0.00627247	0.0136567	0.0109734	0.0184575	0.0172375	0.0184577	0.0236062	0.0235945	0.0121616	0.0202714	0.0190847
18.28	0.0206254	0.023768	0.0167763	0.0228462	0.0213978	0.0305249	0.0163333	0.00440373	0.0148762	0.0115297	0.0150415	0.0173022	0.0181402	0.0231701	0.0224269	0.0108728	0.0108376	0.0201017
18.98	0.0199394	0.0170967	0.0147249	0.0267645	0.0202081	0.0235294	0.0115715	0.00523389	0.00836943	0.00982056	0.0185517	0.0179539	0.0250197	0.0218813	0.0222295	0.013654	0.0125173	0.0231921
19.69	0.0216791	0.0153847	0.0218515	0.0283631	0.0224972	0.0256632	0.0144486	0.00443279	0.0143197	0.0166537	0.0194412	0.02089	0.0203095	0.0206879	0.0209823	0.0122219	0.00807388	0.0180897
20.39	0.0200698	0.0218999	0.0184856	0.0247007	0.022991	0.0287804	0.00820804	0.0103179	0.0115454	0.0162369	0.0197331	0.0189719	0.0189571	0.0240124	0.0168119	0.0102099	0.0133603	0.0180265
21.1	0.0251633	0.0178343	0.0142107	0.0225388	0.0227181	0.0268769	0.0152199	0.00941729	0.0127592	0.00900297	0.0201016	0.018448	0.0196433	0.0207793	0.022963	0.00703852	0.0179524	0.0107667
21.8	0.0232214	0.0197234	0.0210512	0.0271123	0.0257815	0.0281277	0.0106225	0.00545074	0.00816474	0.0136974	0.0246657	0.0214588	0.024574	0.0215998	0.0216669	0.0132024	0.0116152	0.0122993

## Sheet: Fig7D
Time (min)	Iso			Iso + Dyn-K44A
-5.67	-0.00229362	0.0280446	0.010169	0.0073631	-0.0140634	0.0181403
-4.97	-0.0020721	0.0224182	0.00898609	0.0109505	-0.0149719	0.0186771
-4.27	-0.0032689	0.0219893	0.00790571	0.00608505	-0.0139581	0.0176865
-3.57	-0.00354507	0.0207377	0.00740543	0.011384	-0.0136649	0.0141902
-2.86	-0.00231339	0.0193678	0.00672987	0.0118513	-0.0167721	0.0163522
-2.16	-0.00453125	0.017364	0.00596233	0.0116273	-0.0173343	0.0182181
-1.45	-0.00313804	0.0165932	0.00516644	0.0141028	-0.0155523	0.0192422
-0.75	-0.00310483	0.0175807	0.00623161	0.0134535	-0.0151142	0.0195673
-0.05	-0.00307087	0.0151451	0.00651984	0.00882788	-0.0162307	0.0170165
0.7	-0.00703652	0.017625	0.00875487	0.00230168	-0.0336764	0.0149192
1.4	-0.00244511	0.0215032	0.0092991	0.00183204	-0.0349437	0.016371
2.1	0.00285812	0.021517	0.010245	0.000801252	-0.037794	0.0170766
2.8	0.00964713	0.0277934	0.00904111	-0.00181817	-0.037739	0.0169255
3.51	0.0141987	0.0350782	0.0141141	0.00609549	-0.0389954	0.0175791
4.21	0.029974	0.0420231	0.0102415	0.00969554	-0.0326787	-0.00275902
4.91	0.0371902	0.0540781	0.0146305	0.0100269	-0.0296162	-0.0113896
5.61	0.0467175	0.0613183	0.0170952	0.0132735	-0.0214283	0.000861812
6.31	0.05804	0.0712884	0.0237398	0.0188447	-0.0262354	-0.00687064
7.02	0.069877	0.0789716	0.0313359	0.0188264	-0.0182655	-0.00400576
7.72	0.0819068	0.0884274	0.0435715	0.0213332	-0.0202827	0.00273848
8.43	0.0865175	0.0981055	0.052406	0.0266462	-0.0178816	0.00701157
9.13	0.0989446	0.107627	0.0597177	0.0248401	-0.0191493	0.00546668
9.83	0.108848	0.114909	0.069504	0.0302998	-0.00958055	0.014655
10.54	0.114628	0.117359	0.0813472	0.0256108	-0.00960291	0.0117333
11.24	0.126802	0.13255	0.0929705	0.0274665	-0.00749991	0.0133632
11.94	0.134705	0.138631	0.0979145	0.0356684	-0.00586447	0.0151932
12.64	0.140593	0.147318	0.107709	0.0329893	-0.00461781	0.0244967
13.35	0.148716	0.149976	0.114318	0.0314223	-0.00874247	0.0191371
14.05	0.15456	0.159158	0.124735	0.0401367	-0.000710075	0.0231352
14.75	0.162009	0.169952	0.133627	0.0388217	0.000294238	0.0236666
15.46	0.169577	0.171332	0.140667	0.039574	0.00321085	0.0233107
16.16	0.180928	0.180904	0.140326	0.040768	-0.000676635	0.0289973
16.86	0.180395	0.184276	0.153278	0.0411137	0.00265739	0.0281685
17.57	0.188209	0.19023	0.162319	0.0493269	0.00193338	0.0245722
18.27	0.189429	0.195034	0.168693	0.0409997	0.00361355	0.0275392
18.98	0.197635	0.199908	0.172488	0.0451575	0.00629408	0.026178
19.68	0.198842	0.205247	0.183781	0.0477002	0.00078746	0.0310036
20.38	0.206379	0.205662	0.186134	0.0476577	-0.000989321	0.0320306
21.09	0.208633	0.217159	0.191623	0.0417641	0.00193582	0.0316421
21.79	0.216568	0.213705	0.196312	0.0428517	0.00394641	0.0332952
22.5	0.220548	0.219131	0.200059	0.0512293	0.000424805	0.0366836
23.2	0.221314	0.220516	0.206969	0.0485383	0.00622699	0.0388387
23.91	0.230842	0.22897	0.21006	0.046311	0.00994628	0.0330152
24.61	0.229038	0.232688	0.214987	0.0478876	0.00660855	0.0392078
25.32	0.229087	0.236343	0.218704	0.0477686	0.00472821	0.0318959

[truncated: 9 more sheets: Fig8B, Fig8C, FigS2, FigS5, FigS6B, FigS6C, FigS7, FigS8, FigS9]
